# Supplementary material for: (S)-6-Chloro-4-cyclo­propyl­ethynyl-4-trifluoro­methyl-1H-3,1-benzoxazin-2(4H)-one
Source: Acta Crystallogr Sect E Struct Rep Online. 2009 Nov 21;65(Pt 12):o3170–1. doi: 10.1107/S1600536809049101 (PMC2971961; doi:10.1107/S1600536809049101)
Supplement: Supplementary file 1 [file e-65-o3170-sup1.cif]

##############################################################################
###                                                                        ###
###        Electronic paper (Acta Crystallographica Section E)             ###
###                                                                        ###
##############################################################################
#                                                                            #
# This CIF contains the data in a paper accepted for publication in Acta     #
# Crystallographica Section E. It conforms to the requirements of Notes      #
# for Authors for Section E, and has been peer reviewed under the auspices   #
# of the IUCr Commission on Journals.                                        #
#                                                                            #
# Full details of the Crystallographic Information File format               #
# are given in the paper "The Crystallographic Information File (CIF):       #
# a New Standard Archive File for Crystallography" by S. R. Hall, F. H.      #
# Allen and I. D. Brown [Acta Cryst. (1991), A47, 655-685].                  #
#                                                                            #
# The current version of the core CIF dictionary is obtainable from          #
# ftp://ftp.iucr.org/pub/cif_core.dic. The current version number is 2.4.    #
#                                                                            #
# Software is freely available for graphical display of the structure(s) in  #
# this CIF.  For information consult the CIF home page http://www.iucr.org/  #
# cif/home.html                                                              #
#                                                                            #
# This file may be used for bona fide research purposes within the           #
# scientific community so long as proper attribution is given to the journal # 
# article from which it was obtained.                                        #
#                                                                            #
##############################################################################
                                             
data_global
_audit_creation_method     SHELXL-97
_journal_date_recd_electronic     2009-11-18
_journal_date_accepted     2009-11-18
_journal_name_full     'Acta Crystallographica, Section E'
_journal_year     2009
_journal_volume     65
_journal_issue     12
_journal_page_first     o3170
_journal_page_last     o3171
_journal_paper_category     QO
_journal_coeditor_code     HG2596
_publ_contact_author_name     ' Edward RT Tiekink '
_publ_contact_author_address
;
Department of Chemistry, University of Malaya,
50603 Kuala Lumpur, Malaysia
;
_publ_contact_author_email
;
edward.tiekink@gmail.com
;
_publ_contact_author_fax     ' +60 3 7967 4193 '
_publ_contact_author_phone     ' +60 3 7967 4204 '
_publ_section_title
;\
(<i>S</i>)-6-Chloro-4-cyclopropylethynyl-4-trifluoromethyl-1<i>H</i>-3,1-\
benzoxazin-2(4<i>H</i>)-one
;
loop_
    _publ_author_name
    _publ_author_footnote
    _publ_author_address
    'Cuffini, Silvia' .
;
Subsecretaria Ceprocor, Ministerio de Ci\^encia y Tecnologia de C\'ordoba,
Alvarez de Arenales 230, 5014 C\'ordoba, Argentina
;
    'Howie, R. Alan' .
;
Department of Chemistry, University of Aberdeen, Old Aberdeen, AB15 5NY
Scotland
;
    'Tiekink, Edward R. T.' .
;
Department of Chemistry, University of Malaya,
50603 Kuala Lumpur, Malaysia
;
    'Wardell, James L.'
;
Additional correspondence author, e-mail: j.wardell@abdn.ac.uk.
;
;
Centro de Desenvolvimento Tecnol\'ogico em Sa\'ude (CDTS),
Funda\,c\~ao Oswald Cruz (FIOCRUZ), Casa Amarela,
Campus de Manguinhos Av. Brasil 4365,
21040-900, Rio de Janeiro, RJ, Brazil
;
    'Wardell, Solange M. S. V.' .
;
CHEMSOL, 1 Harcourt Road, Aberdeen AB15 5NY, Scotland
;
_publ_section_synopsis     .
data_I
_audit_creation_method     SHELXL-97
_chemical_name_systematic
;
(<i>S</i>)-6-Chloro-4-cyclopropylethynyl-4-trifluoromethyl-
1<i>H</i>-3,1-benzoxazin-2(4<i>H</i>)-one
;
_chemical_name_common     ?
_chemical_formula_moiety     'C14 H9 Cl F3 N O2'
_chemical_formula_sum     'C14 H9 Cl F3 N O2'
_chemical_formula_iupac     'C14 H9 Cl F3 N O2'
_chemical_formula_weight     315.67
_chemical_melting_point     ?
_symmetry_cell_setting     Orthorhombic
_symmetry_space_group_name_H-M     'P 21 21 21'
_symmetry_space_group_name_Hall     'P 2ac 2ab'
loop_
    _symmetry_equiv_pos_as_xyz
    'x, y, z'
    '-x+1/2, -y, z+1/2'
    '-x, y+1/2, -z+1/2'
    'x+1/2, -y+1/2, -z'
_cell_length_a     8.1403(4)
_cell_length_b     13.5859(11)
_cell_length_c     24.962(2)
_cell_angle_alpha     90
_cell_angle_beta     90
_cell_angle_gamma     90
_cell_volume     2760.6(3)
_cell_formula_units_Z     8
_cell_measurement_reflns_used     3202
_cell_measurement_theta_min     2.9
_cell_measurement_theta_max     27.5
_cell_measurement_temperature     120(2)
_exptl_crystal_description     rod
_exptl_crystal_colour     colourless
_exptl_crystal_size_max     0.28
_exptl_crystal_size_mid     0.08
_exptl_crystal_size_min     0.04
_exptl_crystal_density_diffrn     1.519
_exptl_crystal_density_meas     ?
_exptl_crystal_density_method     'not measured'
_exptl_crystal_F_000     1280
_exptl_absorpt_coefficient_mu     0.314
_exptl_absorpt_correction_type     multi-scan
_exptl_absorpt_process_details     '(SADABS; Sheldrick, 2003)'
_exptl_absorpt_correction_T_min     0.917
_exptl_absorpt_correction_T_max     0.988
_exptl_special_details
;
;
_diffrn_ambient_temperature     120(2)
_diffrn_radiation_type     MoK\a
_diffrn_radiation_wavelength     0.71073
_diffrn_radiation_source     'Bruker-Nonius FR591 rotating anode'
_diffrn_radiation_monochromator     '10 cm confocal mirrors'
_diffrn_measurement_device_type
                                'Bruker--Nonius 95mm CCD camera on \k-goniostat'
_diffrn_measurement_method     '\f and \w scans'
_diffrn_detector_area_resol_mean     9.091
_diffrn_reflns_number     18370
_diffrn_reflns_av_R_equivalents     0.064
_diffrn_reflns_av_sigmaI/netI     0.098
_diffrn_reflns_theta_min     2.9
_diffrn_reflns_theta_max     27.5
_diffrn_reflns_theta_full     27.5
_diffrn_measured_fraction_theta_max     0.973
_diffrn_measured_fraction_theta_full     0.973
_diffrn_reflns_limit_h_min     -10
_diffrn_reflns_limit_h_max     6
_diffrn_reflns_limit_k_min     -10
_diffrn_reflns_limit_k_max     17
_diffrn_reflns_limit_l_min     -32
_diffrn_reflns_limit_l_max     30
_diffrn_standards_number     0
_diffrn_standards_interval_count     ?
_diffrn_standards_interval_time     ?
_diffrn_standards_decay_%     0
_refine_special_details
;
Refinement of <i>F</i>^2^ against ALL reflections. The weighted <i>R</i>-factor
<i>wR</i> and goodness of fit <i>S</i> are based on <i>F</i>^2^, conventional
<i>R</i>-factors <i>R</i> are based on <i>F</i>, with <i>F</i> set to zero for
negative <i>F</i>^2^. The threshold expression of <i>F</i>^2^ >
2\s(<i>F</i>^2^) is used only for calculating <i>R</i>-factors(gt) <i>etc</i>.
and is not relevant to the choice of reflections for refinement.
<i>R</i>-factors based on <i>F</i>^2^ are statistically about twice as large
as those based on <i>F</i>, and <i>R</i>- factors based on ALL data will be
even larger.
;
_reflns_number_total     6099
_reflns_number_gt     3675
_reflns_threshold_expression     I>2\s(I)
_refine_ls_structure_factor_coef     Fsqd
_refine_ls_matrix_type     full
_refine_ls_R_factor_all     0.122
_refine_ls_R_factor_gt     0.062
_refine_ls_wR_factor_gt     0.108
_refine_ls_wR_factor_ref     0.127
_refine_ls_goodness_of_fit_ref     1.03
_refine_ls_restrained_S_all     1.03
_refine_ls_number_reflns     6099
_refine_ls_number_parameters     395
_refine_ls_number_restraints     5
_refine_ls_hydrogen_treatment     mixed
_refine_ls_weighting_scheme     calc
_refine_ls_weighting_details
         'calc w=1/[\s^2^(Fo^2^)+(0.0502P)^2^+0.0117P] where P=(Fo^2^+2Fc^2^)/3'
_atom_sites_solution_hydrogens     geom
_atom_sites_solution_primary     direct
_atom_sites_solution_secondary     difmap
_refine_ls_shift/su_max     0.001
_refine_ls_shift/su_mean     0.000
_refine_diff_density_max     0.26
_refine_diff_density_min     -0.25
_refine_ls_extinction_method     none
_refine_ls_extinction_coef     ?
_refine_ls_abs_structure_details     'Flack (1983), 2598 Friedel pairs'
_refine_ls_abs_structure_Flack     0.14(8)
loop_
    _atom_type_symbol
    _atom_type_description
    _atom_type_scat_dispersion_real
    _atom_type_scat_dispersion_imag
    _atom_type_scat_source
    'C' 'C' 0.0033 0.0016
                         'International Tables Vol C Tables 4.2.6.8 and 6.1.1.4'
    'H' 'H' 0.0000 0.0000
                         'International Tables Vol C Tables 4.2.6.8 and 6.1.1.4'
    'Cl' 'Cl' 0.1484 0.1585
                         'International Tables Vol C Tables 4.2.6.8 and 6.1.1.4'
    'F' 'F' 0.0171 0.0103
                         'International Tables Vol C Tables 4.2.6.8 and 6.1.1.4'
    'N' 'N' 0.0061 0.0033
                         'International Tables Vol C Tables 4.2.6.8 and 6.1.1.4'
    'O' 'O' 0.0106 0.0060
                         'International Tables Vol C Tables 4.2.6.8 and 6.1.1.4'
_computing_data_collection     'COLLECT (Hooft, 1998)'
_computing_cell_refinement
                    'DENZO (Otwinowski & Minor, 1997) and COLLECT (Hooft, 1998)'
_computing_data_reduction
                    'DENZO (Otwinowski & Minor, 1997) and COLLECT (Hooft, 1998)'
_computing_structure_solution     'SHELXS97 (Sheldrick, 2008)'
_computing_structure_refinement     'SHELXL97 (Sheldrick, 2008)'
_computing_molecular_graphics     'DIAMOND (Brandenburg, 2006)'
_computing_publication_material     'publCIF (Westrip, 2009)'
loop_
    _atom_site_type_symbol
    _atom_site_label
    _atom_site_fract_x
    _atom_site_fract_y
    _atom_site_fract_z
    _atom_site_U_iso_or_equiv
    _atom_site_adp_type
    _atom_site_calc_flag
    _atom_site_refinement_flags
    _atom_site_occupancy
    _atom_site_disorder_assembly
    _atom_site_disorder_group
    Cl Cl1A -0.51005(11) 0.32715(8) 0.73151(5) 0.0602(3) Uani d . 1 . .
    O O2A 0.3501(3) 0.5959(2) 0.74717(10) 0.0507(8) Uani d . 1 . .
    O O3A 0.1228(3) 0.59292(19) 0.69880(10) 0.0370(6) Uani d . 1 . .
    N N1A 0.1615(4) 0.4768(2) 0.76479(13) 0.0358(8) Uani d . 1 . .
    H H1A 0.207(5) 0.457(3) 0.7936(15) 0.043 Uiso d . 1 . .
    F F1A -0.0025(3) 0.65810(18) 0.60948(9) 0.0526(6) Uani d . 1 . .
    F F2A -0.1987(3) 0.55204(18) 0.60690(8) 0.0512(6) Uani d . 1 . .
    F F3A -0.1848(3) 0.65650(16) 0.67151(8) 0.0497(6) Uani d . 1 . .
    C C2A 0.2190(5) 0.5547(3) 0.73799(15) 0.0377(9) Uani d . 1 . .
    C C4A 0.0094(5) 0.5259(3) 0.67159(14) 0.0348(9) Uani d . 1 . .
    C C4AA -0.0859(4) 0.4654(3) 0.71220(14) 0.0334(9) Uani d . 1 . .
    C C5A -0.2433(4) 0.4314(3) 0.70474(15) 0.0343(9) Uani d . 1 . .
    H H5A -0.3042 0.4503 0.6739 0.045 Uiso calc R 1 . .
    C C6A -0.3118(4) 0.3698(3) 0.74239(17) 0.0434(10) Uani d . 1 . .
    C C7A -0.2254(4) 0.3397(3) 0.78715(16) 0.0426(10) Uani d . 1 . .
    H H7A -0.2726 0.2948 0.8119 0.055 Uiso calc R 1 . .
    C C8A -0.0678(4) 0.3764(3) 0.79520(16) 0.0369(9) Uani d . 1 . .
    H H8A -0.0077 0.3583 0.8263 0.048 Uiso calc R 1 . .
    C C8AA 0.0015(4) 0.4393(3) 0.75789(14) 0.0326(9) Uani d . 1 . .
    C C9A -0.0952(5) 0.5989(3) 0.63969(15) 0.0398(10) Uani d . 1 . .
    C C10A 0.1021(4) 0.4604(3) 0.63575(16) 0.0366(9) Uani d . 1 . .
    C C11A 0.1844(5) 0.4037(3) 0.61164(16) 0.0411(10) Uani d . 1 . .
    C C12A 0.2841(5) 0.3343(3) 0.58197(16) 0.0507(11) Uani d . 1 . .
    H H12A 0.2696 0.2635 0.5919 0.061 Uiso calc R 1 . .
    C C13A 0.3236(5) 0.3538(3) 0.52437(17) 0.0530(12) Uani d . 1 . .
    H H13A 0.3292 0.2967 0.4998 0.064 Uiso calc R 1 . .
    H H13B 0.2802 0.4150 0.5081 0.064 Uiso calc R 1 . .
    C C14A 0.4533(5) 0.3634(4) 0.56533(18) 0.0597(13) Uani d . 1 . .
    H H14A 0.4909 0.4306 0.5746 0.072 Uiso calc R 1 . .
    H H14B 0.5400 0.3123 0.5663 0.072 Uiso calc R 1 . .
    Cl Cl1B 1.21317(12) 0.70229(9) 0.86981(4) 0.0532(3) Uani d . 1 . .
    O O2B 0.3568(3) 0.4274(2) 0.85483(11) 0.0607(9) Uani d . 1 . .
    O O3B 0.5822(3) 0.4297(2) 0.90321(11) 0.0470(8) Uani d . 1 . .
    N N1B 0.5495(4) 0.5424(3) 0.83487(13) 0.0392(9) Uani d . 1 . .
    H H1C 0.498(5) 0.566(3) 0.8061(15) 0.047 Uiso d . 1 . .
    F F1B 0.7286(3) 0.60158(18) 1.00057(9) 0.0534(6) Uani d . 1 . .
    F F2B 0.5402(3) 0.49001(19) 1.00565(9) 0.0612(7) Uani d . 1 . .
    F F3B 0.5136(3) 0.61081(19) 0.95046(9) 0.0539(6) Uani d . 1 . .
    C C2B 0.4865(5) 0.4670(3) 0.86305(16) 0.0445(10) Uani d . 1 . .
    C C4B 0.7093(5) 0.4883(3) 0.92846(15) 0.0388(9) Uani d . 1 . .
    C C4BA 0.7914(4) 0.5559(3) 0.88837(14) 0.0333(9) Uani d . 1 . .
    C C5B 0.9506(4) 0.5922(3) 0.89599(15) 0.0360(9) Uani d . 1 . .
    H H5C 1.0124 0.5729 0.9265 0.047 Uiso calc R 1 . .
    C C6B 1.0174(4) 0.6561(3) 0.85898(15) 0.0375(9) Uani d . 1 . .
    C C7B 0.9312(4) 0.6826(3) 0.81354(15) 0.0372(10) Uani d . 1 . .
    H H7C 0.9780 0.7271 0.7885 0.048 Uiso calc R 1 . .
    C C8B 0.7766(4) 0.6439(3) 0.80484(15) 0.0356(9) Uani d . 1 . .
    H H8C 0.7182 0.6598 0.7731 0.046 Uiso calc R 1 . .
    C C8BA 0.7071(4) 0.5820(3) 0.84245(15) 0.0344(9) Uani d . 1 . .
    C C9B 0.6220(5) 0.5474(3) 0.97213(15) 0.0440(11) Uani d . 1 . .
    C C10B 0.8249(5) 0.4199(3) 0.95367(16) 0.0461(11) Uani d . 1 . .
    C C11B 0.9272(6) 0.3707(3) 0.97389(19) 0.0599(13) Uani d . 1 C .
    C C12B 1.0542(6) 0.3081(4) 0.9974(2) 0.0782(17) Uani d D 1 . .
    H H12C 1.0219 0.2386 1.0052 0.094 Uiso calc PR 0.50 A 1
    H H12E 1.0798 0.2445 0.9791 0.094 Uiso calc PR 0.50 A 2
    C C13B 1.1770(9) 0.3495(4) 1.0313(4) 0.120(3) Uani d D 1 C .
    H H13C 1.2225 0.3075 1.0601 0.144 Uiso calc PR 0.50 B 1
    H H13D 1.1678 0.4202 1.0404 0.144 Uiso calc PR 0.50 B 1
    H H13E 1.1876 0.4221 1.0312 0.144 Uiso calc PR 0.50 B 2
    H H13F 1.2834 0.3143 1.0332 0.144 Uiso calc PR 0.50 B 2
    C C14B 1.2189(13) 0.3225(12) 0.9731(6) 0.135(6) Uani d PD 0.50 C 1
    H H14C 1.2329 0.3767 0.9470 0.162 Uiso calc PR 0.50 C 1
    H H14D 1.2878 0.2637 0.9667 0.162 Uiso calc PR 0.50 C 1
    C C14C 1.0387(19) 0.3074(14) 1.0626(5) 0.165(9) Uani d PD 0.50 C 2
    H H14E 0.9600 0.3532 1.0796 0.198 Uiso calc PR 0.50 C 2
    H H14F 1.0567 0.2444 1.0817 0.198 Uiso calc PR 0.50 C 2
loop_
    _atom_site_aniso_label
    _atom_site_aniso_U_11
    _atom_site_aniso_U_22
    _atom_site_aniso_U_33
    _atom_site_aniso_U_12
    _atom_site_aniso_U_13
    _atom_site_aniso_U_23
    Cl1A 0.0346(5) 0.0526(7) 0.0935(9) -0.0044(5) 0.0009(5) 0.0029(7)
    O2A 0.0581(18) 0.0487(19) 0.0454(18) -0.0176(14) -0.0172(14) 0.0066(15)
    O3A 0.0439(15) 0.0350(17) 0.0321(15) -0.0036(12) -0.0100(12) 0.0013(13)
    N1A 0.0408(19) 0.034(2) 0.033(2) -0.0030(14) -0.0090(14) 0.0037(17)
    F1A 0.0536(13) 0.0630(16) 0.0411(14) 0.0041(13) 0.0026(11) 0.0163(13)
    F2A 0.0464(13) 0.0691(17) 0.0380(13) 0.0053(12) -0.0114(11) -0.0007(13)
    F3A 0.0596(14) 0.0504(15) 0.0393(13) 0.0158(12) 0.0032(10) 0.0000(12)
    C2A 0.046(2) 0.037(2) 0.031(2) -0.004(2) -0.0032(19) 0.001(2)
    C4A 0.036(2) 0.039(2) 0.029(2) 0.0024(18) -0.0054(16) -0.0042(19)
    C4AA 0.040(2) 0.031(2) 0.030(2) 0.0059(17) 0.0014(16) -0.0010(19)
    C5A 0.031(2) 0.034(2) 0.037(2) 0.0050(16) -0.0057(16) -0.0082(19)
    C6A 0.039(2) 0.036(3) 0.055(3) 0.0028(18) 0.005(2) -0.006(2)
    C7A 0.045(2) 0.033(2) 0.049(3) 0.0018(19) 0.011(2) -0.003(2)
    C8A 0.044(2) 0.032(2) 0.035(2) 0.0074(17) 0.0016(18) 0.0007(19)
    C8AA 0.036(2) 0.031(2) 0.030(2) 0.0026(17) 0.0033(17) -0.0059(18)
    C9A 0.046(2) 0.044(3) 0.030(2) 0.008(2) 0.0004(18) 0.002(2)
    C10A 0.034(2) 0.041(3) 0.034(2) -0.0009(18) -0.0027(17) -0.001(2)
    C11A 0.040(2) 0.044(3) 0.039(2) -0.001(2) -0.0028(19) 0.005(2)
    C12A 0.061(3) 0.040(3) 0.051(3) 0.002(2) 0.018(2) 0.005(2)
    C13A 0.054(3) 0.055(3) 0.049(3) 0.005(2) 0.012(2) -0.001(2)
    C14A 0.042(3) 0.068(4) 0.070(3) 0.012(2) 0.007(2) 0.003(3)
    Cl1B 0.0405(6) 0.0650(8) 0.0541(7) -0.0059(5) -0.0014(5) 0.0164(6)
    O2B 0.0549(19) 0.073(2) 0.054(2) -0.0245(17) -0.0208(15) 0.0135(17)
    O3B 0.0509(16) 0.0488(19) 0.0415(18) -0.0135(14) -0.0137(13) 0.0082(15)
    N1B 0.045(2) 0.043(2) 0.029(2) 0.0009(15) -0.0112(14) 0.0047(18)
    F1B 0.0537(14) 0.0714(17) 0.0350(12) -0.0047(12) -0.0044(11) -0.0097(13)
    F2B 0.0564(15) 0.088(2) 0.0389(15) -0.0101(13) 0.0021(11) 0.0188(14)
    F3B 0.0457(13) 0.0757(18) 0.0402(14) 0.0112(13) -0.0009(11) 0.0075(13)
    C2B 0.048(3) 0.052(3) 0.034(2) -0.006(2) -0.016(2) 0.004(2)
    C4B 0.039(2) 0.040(2) 0.037(2) -0.0039(19) -0.0116(18) 0.002(2)
    C4BA 0.038(2) 0.031(2) 0.031(2) 0.0003(18) 0.0004(17) -0.0039(18)
    C5B 0.037(2) 0.039(3) 0.032(2) 0.0036(17) -0.0053(17) 0.006(2)
    C6B 0.034(2) 0.041(2) 0.037(2) 0.0032(18) -0.0011(17) 0.003(2)
    C7B 0.048(2) 0.032(2) 0.032(2) 0.0035(19) 0.0070(17) 0.0009(19)
    C8B 0.046(2) 0.034(2) 0.026(2) 0.0097(18) 0.0012(17) 0.0017(18)
    C8BA 0.032(2) 0.038(2) 0.033(2) 0.0078(17) -0.0056(17) -0.0085(19)
    C9B 0.045(3) 0.062(3) 0.025(2) -0.006(2) -0.0056(19) 0.010(2)
    C10B 0.052(3) 0.046(3) 0.040(3) -0.012(2) -0.010(2) 0.011(2)
    C11B 0.066(3) 0.049(3) 0.064(3) -0.012(2) -0.022(3) 0.016(3)
    C12B 0.094(4) 0.044(3) 0.096(4) 0.002(3) -0.042(3) 0.022(3)
    C13B 0.129(6) 0.061(4) 0.169(8) 0.032(4) -0.099(6) -0.027(5)
    C14B 0.071(8) 0.197(17) 0.136(13) 0.054(9) 0.004(8) 0.086(13)
    C14C 0.169(15) 0.24(2) 0.081(10) 0.143(16) 0.016(9) 0.061(12)
_geom_special_details
;
All s.u.'s (except the s.u. in the dihedral angle between two l.s. planes) are
estimated using the full covariance matrix. The cell s.u.'s are taken into
account individually in the estimation of s.u.'s in distances, angles and
torsion angles; correlations between s.u.'s in cell parameters are only used
when they are defined by crystal symmetry. An approximate (isotropic)
treatment of cell s.u.'s is used for estimating s.u.'s involving l.s. planes.
;
loop_
    _geom_bond_atom_site_label_1
    _geom_bond_atom_site_label_2
    _geom_bond_site_symmetry_2
    _geom_bond_distance
    _geom_bond_publ_flag
    Cl1A C6A . 1.736(4) ?
    O2A C2A . 1.227(4) ?
    O3A C2A . 1.356(4) ?
    O3A C4A . 1.464(4) ?
    N1A C2A . 1.337(5) ?
    N1A C8AA . 1.409(5) ?
    N1A H1A . 0.85(4) ?
    F1A C9A . 1.336(4) ?
    F2A C9A . 1.336(4) ?
    F3A C9A . 1.333(4) ?
    C4A C10A . 1.470(6) ?
    C4A C4AA . 1.518(5) ?
    C4A C9A . 1.531(5) ?
    C4AA C5A . 1.375(5) ?
    C4AA C8AA . 1.390(5) ?
    C5A C6A . 1.377(5) ?
    C5A H5A . 0.9500 ?
    C6A C7A . 1.382(5) ?
    C7A C8A . 1.391(5) ?
    C7A H7A . 0.9500 ?
    C8A C8AA . 1.384(5) ?
    C8A H8A . 0.9500 ?
    C10A C11A . 1.186(5) ?
    C11A C12A . 1.448(6) ?
    C12A C14A . 1.492(5) ?
    C12A C13A . 1.497(5) ?
    C12A H12A . 1.0000 ?
    C13A C14A . 1.475(6) ?
    C13A H13A . 0.9900 ?
    C13A H13B . 0.9900 ?
    C14A H14A . 0.9900 ?
    C14A H14B . 0.9900 ?
    Cl1B C6B . 1.734(4) ?
    O2B C2B . 1.202(5) ?
    O3B C2B . 1.368(4) ?
    O3B C4B . 1.450(4) ?
    N1B C2B . 1.344(5) ?
    N1B C8BA . 1.404(5) ?
    N1B H1C . 0.89(4) ?
    F1B C9B . 1.341(4) ?
    F2B C9B . 1.323(4) ?
    F3B C9B . 1.346(4) ?
    C4B C10B . 1.465(5) ?
    C4B C4BA . 1.514(5) ?
    C4B C9B . 1.529(6) ?
    C4BA C8BA . 1.383(5) ?
    C4BA C5B . 1.400(5) ?
    C5B C6B . 1.379(5) ?
    C5B H5C . 0.9500 ?
    C6B C7B . 1.381(5) ?
    C7B C8B . 1.381(5) ?
    C7B H7C . 0.9500 ?
    C8B C8BA . 1.381(5) ?
    C8B H8C . 0.9500 ?
    C10B C11B . 1.181(5) ?
    C11B C12B . 1.461(6) ?
    C12B C13B . 1.425(7) ?
    C12B C14B . 1.484(11) ?
    C12B C14C . 1.632(12) ?
    C12B H12C . 1.0000 ?
    C12B H12E . 1.0000 ?
    C13B C14C . 1.485(14) ?
    C13B C14B . 1.536(13) ?
    C13B H13C . 0.9900 ?
    C13B H13D . 0.9900 ?
    C13B H13E . 0.9900 ?
    C13B H13F . 0.9900 ?
    C14B H14C . 0.9900 ?
    C14B H14D . 0.9900 ?
    C14C H14E . 0.9900 ?
    C14C H14F . 0.9900 ?
loop_
    _geom_angle_atom_site_label_1
    _geom_angle_atom_site_label_2
    _geom_angle_atom_site_label_3
    _geom_angle_site_symmetry_1
    _geom_angle_site_symmetry_3
    _geom_angle
    _geom_angle_publ_flag
    C2A O3A C4A . . 117.4(3) ?
    C2A N1A C8AA . . 123.3(3) ?
    C2A N1A H1A . . 121(3) ?
    C8AA N1A H1A . . 113(3) ?
    O2A C2A N1A . . 124.9(4) ?
    O2A C2A O3A . . 117.6(3) ?
    N1A C2A O3A . . 117.5(3) ?
    O3A C4A C10A . . 109.6(3) ?
    O3A C4A C4AA . . 110.4(3) ?
    C10A C4A C4AA . . 110.0(3) ?
    O3A C4A C9A . . 100.9(3) ?
    C10A C4A C9A . . 111.1(3) ?
    C4AA C4A C9A . . 114.4(3) ?
    C5A C4AA C8AA . . 120.1(3) ?
    C5A C4AA C4A . . 124.6(3) ?
    C8AA C4AA C4A . . 115.1(3) ?
    C4AA C5A C6A . . 119.3(3) ?
    C4AA C5A H5A . . 120.3 ?
    C6A C5A H5A . . 120.3 ?
    C5A C6A C7A . . 121.7(4) ?
    C5A C6A Cl1A . . 118.2(3) ?
    C7A C6A Cl1A . . 120.1(3) ?
    C6A C7A C8A . . 118.7(4) ?
    C6A C7A H7A . . 120.6 ?
    C8A C7A H7A . . 120.6 ?
    C8AA C8A C7A . . 120.0(4) ?
    C8AA C8A H8A . . 120.0 ?
    C7A C8A H8A . . 120.0 ?
    C8A C8AA C4AA . . 120.1(4) ?
    C8A C8AA N1A . . 121.2(3) ?
    C4AA C8AA N1A . . 118.7(3) ?
    F3A C9A F1A . . 107.0(3) ?
    F3A C9A F2A . . 107.4(3) ?
    F1A C9A F2A . . 107.3(3) ?
    F3A C9A C4A . . 112.0(3) ?
    F1A C9A C4A . . 111.7(3) ?
    F2A C9A C4A . . 111.2(3) ?
    C11A C10A C4A . . 173.0(4) ?
    C10A C11A C12A . . 179.7(5) ?
    C11A C12A C14A . . 119.2(4) ?
    C11A C12A C13A . . 119.8(4) ?
    C14A C12A C13A . . 59.2(3) ?
    C11A C12A H12A . . 115.7 ?
    C14A C12A H12A . . 115.7 ?
    C13A C12A H12A . . 115.7 ?
    C14A C13A C12A . . 60.3(3) ?
    C14A C13A H13A . . 117.7 ?
    C12A C13A H13A . . 117.7 ?
    C14A C13A H13B . . 117.7 ?
    C12A C13A H13B . . 117.7 ?
    H13A C13A H13B . . 114.9 ?
    C13A C14A C12A . . 60.6(3) ?
    C13A C14A H14A . . 117.7 ?
    C12A C14A H14A . . 117.7 ?
    C13A C14A H14B . . 117.7 ?
    C12A C14A H14B . . 117.7 ?
    H14A C14A H14B . . 114.8 ?
    C2B O3B C4B . . 121.4(3) ?
    C2B N1B C8BA . . 124.8(4) ?
    C2B N1B H1C . . 121(3) ?
    C8BA N1B H1C . . 114(3) ?
    O2B C2B N1B . . 126.0(4) ?
    O2B C2B O3B . . 117.3(4) ?
    N1B C2B O3B . . 116.7(4) ?
    O3B C4B C10B . . 107.3(3) ?
    O3B C4B C4BA . . 111.2(3) ?
    C10B C4B C4BA . . 112.6(3) ?
    O3B C4B C9B . . 105.5(3) ?
    C10B C4B C9B . . 109.0(3) ?
    C4BA C4B C9B . . 111.0(3) ?
    C8BA C4BA C5B . . 118.8(3) ?
    C8BA C4BA C4B . . 119.0(3) ?
    C5B C4BA C4B . . 122.2(3) ?
    C6B C5B C4BA . . 119.7(3) ?
    C6B C5B H5C . . 120.1 ?
    C4BA C5B H5C . . 120.1 ?
    C5B C6B C7B . . 120.9(3) ?
    C5B C6B Cl1B . . 119.1(3) ?
    C7B C6B Cl1B . . 120.0(3) ?
    C8B C7B C6B . . 119.5(4) ?
    C8B C7B H7C . . 120.2 ?
    C6B C7B H7C . . 120.2 ?
    C7B C8B C8BA . . 119.9(3) ?
    C7B C8B H8C . . 120.1 ?
    C8BA C8B H8C . . 120.1 ?
    C8B C8BA C4BA . . 121.1(3) ?
    C8B C8BA N1B . . 121.1(3) ?
    C4BA C8BA N1B . . 117.8(3) ?
    F2B C9B F1B . . 108.3(3) ?
    F2B C9B F3B . . 107.5(3) ?
    F1B C9B F3B . . 106.6(4) ?
    F2B C9B C4B . . 112.0(4) ?
    F1B C9B C4B . . 111.4(3) ?
    F3B C9B C4B . . 110.8(3) ?
    C11B C10B C4B . . 174.7(4) ?
    C10B C11B C12B . . 178.3(6) ?
    C13B C12B C11B . . 120.4(5) ?
    C13B C12B C14B . . 63.7(6) ?
    C11B C12B C14B . . 113.4(6) ?
    C13B C12B C14C . . 57.7(6) ?
    C11B C12B C14C . . 110.5(7) ?
    C14B C12B C14C . . 118.6(8) ?
    C13B C12B H12C . . 116.2 ?
    C11B C12B H12C . . 116.2 ?
    C14B C12B H12C . . 116.2 ?
    C14C C12B H12C . . 77.3 ?
    C13B C12B H12E . . 117.8 ?
    C11B C12B H12E . . 117.8 ?
    C14B C12B H12E . . 74.9 ?
    C14C C12B H12E . . 117.8 ?
    H12C C12B H12E . . 47.7 ?
    C12B C13B C14C . . 68.2(6) ?
    C12B C13B C14B . . 60.0(5) ?
    C14C C13B C14B . . 125.0(9) ?
    C12B C13B H13C . . 117.8 ?
    C14C C13B H13C . . 71.3 ?
    C14B C13B H13C . . 117.8 ?
    C12B C13B H13D . . 117.8 ?
    C14C C13B H13D . . 101.3 ?
    C14B C13B H13D . . 117.8 ?
    H13C C13B H13D . . 114.9 ?
    C12B C13B H13E . . 116.9 ?
    C14C C13B H13E . . 116.9 ?
    C14B C13B H13E . . 102.4 ?
    H13C C13B H13E . . 123.0 ?
    C12B C13B H13F . . 116.9 ?
    C14C C13B H13F . . 116.9 ?
    C14B C13B H13F . . 74.7 ?
    H13C C13B H13F . . 50.2 ?
    H13D C13B H13F . . 121.6 ?
    H13E C13B H13F . . 113.9 ?
    C12B C14B C13B . . 56.3(5) ?
    C12B C14B H14C . . 118.1 ?
    C13B C14B H14C . . 118.1 ?
    C12B C14B H14D . . 118.1 ?
    C13B C14B H14D . . 118.1 ?
    H14C C14B H14D . . 115.3 ?
    C13B C14C C12B . . 54.2(5) ?
    C13B C14C H14E . . 118.3 ?
    C12B C14C H14E . . 118.3 ?
    C13B C14C H14F . . 118.3 ?
    C12B C14C H14F . . 118.3 ?
    H14E C14C H14F . . 115.6 ?
loop_
    _geom_torsion_atom_site_label_1
    _geom_torsion_atom_site_label_2
    _geom_torsion_atom_site_label_3
    _geom_torsion_atom_site_label_4
    _geom_torsion_site_symmetry_1
    _geom_torsion_site_symmetry_2
    _geom_torsion_site_symmetry_3
    _geom_torsion_site_symmetry_4
    _geom_torsion
    _geom_torsion_publ_flag
    C8AA N1A C2A O2A . . . . 171.5(4) ?
    C8AA N1A C2A O3A . . . . -6.4(5) ?
    C4A O3A C2A O2A . . . . 153.8(3) ?
    C4A O3A C2A N1A . . . . -28.2(5) ?
    C2A O3A C4A C10A . . . . -73.1(4) ?
    C2A O3A C4A C4AA . . . . 48.2(4) ?
    C2A O3A C4A C9A . . . . 169.6(3) ?
    O3A C4A C4AA C5A . . . . 149.0(3) ?
    C10A C4A C4AA C5A . . . . -89.9(4) ?
    C9A C4A C4AA C5A . . . . 36.0(5) ?
    O3A C4A C4AA C8AA . . . . -35.3(4) ?
    C10A C4A C4AA C8AA . . . . 85.8(4) ?
    C9A C4A C4AA C8AA . . . . -148.3(3) ?
    C8AA C4AA C5A C6A . . . . -1.3(5) ?
    C4A C4AA C5A C6A . . . . 174.1(3) ?
    C4AA C5A C6A C7A . . . . -1.1(6) ?
    C4AA C5A C6A Cl1A . . . . -179.4(3) ?
    C5A C6A C7A C8A . . . . 2.8(6) ?
    Cl1A C6A C7A C8A . . . . -179.0(3) ?
    C6A C7A C8A C8AA . . . . -2.1(5) ?
    C7A C8A C8AA C4AA . . . . -0.3(6) ?
    C7A C8A C8AA N1A . . . . -179.4(3) ?
    C5A C4AA C8AA C8A . . . . 2.0(5) ?
    C4A C4AA C8AA C8A . . . . -173.8(3) ?
    C5A C4AA C8AA N1A . . . . -178.9(3) ?
    C4A C4AA C8AA N1A . . . . 5.3(5) ?
    C2A N1A C8AA C8A . . . . -163.0(4) ?
    C2A N1A C8AA C4AA . . . . 17.9(5) ?
    O3A C4A C9A F3A . . . . -66.2(4) ?
    C10A C4A C9A F3A . . . . 177.7(3) ?
    C4AA C4A C9A F3A . . . . 52.4(4) ?
    O3A C4A C9A F1A . . . . 53.8(4) ?
    C10A C4A C9A F1A . . . . -62.3(4) ?
    C4AA C4A C9A F1A . . . . 172.4(3) ?
    O3A C4A C9A F2A . . . . 173.6(3) ?
    C10A C4A C9A F2A . . . . 57.5(4) ?
    C4AA C4A C9A F2A . . . . -67.8(4) ?
    O3A C4A C10A C11A . . . . 65(4) ?
    C4AA C4A C10A C11A . . . . -57(4) ?
    C9A C4A C10A C11A . . . . 176(3) ?
    C4A C10A C11A C12A . . . .  15E1(10)
                                        ?
    C10A C11A C12A C14A . . . .  13E1(10)
                                         ?
    C10A C11A C12A C13A . . . .  6E1(10)
                                       ?
    C11A C12A C13A C14A . . . . 108.2(5) ?
    C11A C12A C14A C13A . . . . -109.2(4) ?
    C8BA N1B C2B O2B . . . . -174.4(4) ?
    C8BA N1B C2B O3B . . . . 2.6(6) ?
    C4B O3B C2B O2B . . . . -158.9(4) ?
    C4B O3B C2B N1B . . . . 23.9(5) ?
    C2B O3B C4B C10B . . . . -159.3(3) ?
    C2B O3B C4B C4BA . . . . -35.7(5) ?
    C2B O3B C4B C9B . . . . 84.6(4) ?
    O3B C4B C4BA C8BA . . . . 23.4(5) ?
    C10B C4B C4BA C8BA . . . . 143.8(3) ?
    C9B C4B C4BA C8BA . . . . -93.6(4) ?
    O3B C4B C4BA C5B . . . . -156.0(3) ?
    C10B C4B C4BA C5B . . . . -35.6(5) ?
    C9B C4B C4BA C5B . . . . 86.9(4) ?
    C8BA C4BA C5B C6B . . . . 2.6(5) ?
    C4B C4BA C5B C6B . . . . -177.9(3) ?
    C4BA C5B C6B C7B . . . . -1.9(6) ?
    C4BA C5B C6B Cl1B . . . . 178.7(3) ?
    C5B C6B C7B C8B . . . . -0.6(6) ?
    Cl1B C6B C7B C8B . . . . 178.8(3) ?
    C6B C7B C8B C8BA . . . . 2.3(5) ?
    C7B C8B C8BA C4BA . . . . -1.6(5) ?
    C7B C8B C8BA N1B . . . . 179.4(3) ?
    C5B C4BA C8BA C8B . . . . -0.8(5) ?
    C4B C4BA C8BA C8B . . . . 179.7(3) ?
    C5B C4BA C8BA N1B . . . . 178.2(3) ?
    C4B C4BA C8BA N1B . . . . -1.3(5) ?
    C2B N1B C8BA C8B . . . . 165.5(4) ?
    C2B N1B C8BA C4BA . . . . -13.5(5) ?
    O3B C4B C9B F2B . . . . 55.3(4) ?
    C10B C4B C9B F2B . . . . -59.6(4) ?
    C4BA C4B C9B F2B . . . . 175.8(3) ?
    O3B C4B C9B F1B . . . . 176.8(3) ?
    C10B C4B C9B F1B . . . . 61.9(4) ?
    C4BA C4B C9B F1B . . . . -62.7(4) ?
    O3B C4B C9B F3B . . . . -64.7(4) ?
    C10B C4B C9B F3B . . . . -179.6(3) ?
    C4BA C4B C9B F3B . . . . 55.8(4) ?
    O3B C4B C10B C11B . . . . 159(5) ?
    C4BA C4B C10B C11B . . . . 36(5) ?
    C9B C4B C10B C11B . . . . -88(5) ?
    C4B C10B C11B C12B . . . . -107(17) ?
    C10B C11B C12B C13B . . . . 140(18) ?
    C10B C11B C12B C14B . . . . 67(18) ?
    C10B C11B C12B C14C . . . . -157(18) ?
    C11B C12B C13B C14C . . . . 96.3(9) ?
    C14B C12B C13B C14C . . . . -160.8(10) ?
    C11B C12B C13B C14B . . . . -103.0(8) ?
    C14C C12B C13B C14B . . . . 160.8(10) ?
    C11B C12B C14B C13B . . . . 113.6(6) ?
    C14C C12B C14B C13B . . . . -18.5(10) ?
    C14C C13B C14B C12B . . . . 21.9(10) ?
    C14B C13B C14C C12B . . . . -20.4(9) ?
    C11B C12B C14C C13B . . . . -113.7(6) ?
    C14B C12B C14C C13B . . . . 19.7(10) ?
loop_
    _geom_hbond_atom_site_label_D
    _geom_hbond_atom_site_label_H
    _geom_hbond_atom_site_label_A
    _geom_hbond_site_symmetry_A
    _geom_hbond_distance_DH
    _geom_hbond_distance_HA
    _geom_hbond_distance_DA
    _geom_hbond_angle_DHA
    N1A H1A O2B . 0.85(4) 2.00(4) 2.834(4) 167(4)
    N1B H1C O2A . 0.89(4) 1.94(4) 2.820(4) 168(4)
