# Supplementary material for: (S)-6-Chloro-4-cyclo­propyl­ethynyl-4-trifluoro­methyl-1H-3,1-benzoxazin-2(4H)-one
Source: Acta Crystallogr Sect E Struct Rep Online. 2009 Nov 21;65(Pt 12):o3170–1. doi: 10.1107/S1600536809049101 (PMC2971961; doi:10.1107/S1600536809049101)
Supplement: Supplementary file 2 [file e-65-o3170-Isup2.hkl]

#
# h,k,l, Fc-squared, Fo-squared, sigma(Fo-squared) and status flag
#
data_I
_shelx_title '  efavi'
_shelx_refln_list_code          4
_shelx_F_calc_maximum      187.71
_exptl_crystal_F_000      1280.00
_reflns_d_resolution_high  0.7697
 
loop_
 _symmetry_equiv_pos_as_xyz
 'x, y, z'
 '-x+1/2, -y, z+1/2'
 '-x, y+1/2, -z+1/2'
 'x+1/2, -y+1/2, -z'
 
_cell_length_a     8.1403
_cell_length_b    13.5859
_cell_length_c    24.9620
_cell_angle_alpha  90.000
_cell_angle_beta   90.000
_cell_angle_gamma  90.000
 
_shelx_F_squared_multiplier     1.000
 
loop_
 _refln_index_h
 _refln_index_k
 _refln_index_l
 _refln_F_squared_calc
 _refln_F_squared_meas
 _refln_F_squared_sigma
 _refln_observed_status
   2   0   0       16.94       17.77     13.44 o
   4   0   0    21247.21    22719.82    780.51 o
   6   0   0     1709.34     1727.69    134.10 o
   8   0   0        4.24       34.42     56.16 o
   1   1   0     8370.99     7221.00    226.66 o
   2   1   0       40.07       44.19      6.52 o
   3   1   0        9.29       21.02      4.93 o
   4   1   0       28.60       31.05      6.41 o
   5   1   0     5537.44     5661.66    161.88 o
   6   1   0      780.70      804.98     46.47 o
   7   1   0        1.26       23.54     20.31 o
   8   1   0       17.67        0.11     29.75 o
   9   1   0      326.59      249.06     65.81 o
  10   1   0      399.76      476.48    107.79 o
   0   2   0    35235.95    25150.67   1786.15 o
   1   2   0    10001.93     8174.89    181.56 o
   2   2   0      132.98      133.74      7.82 o
   3   2   0      132.49      120.28      7.09 o
   4   2   0     1368.66     1388.40     29.32 o
   5   2   0     2197.02     2065.05     52.35 o
   6   2   0       17.30       55.60     21.93 o
   7   2   0        5.14       16.21     22.21 o
   8   2   0        1.98       -0.40     55.92 o
   9   2   0      197.65      255.57     83.15 o
  10   2   0        7.18      -42.89     61.83 o
   1   3   0     2801.37     2425.72     46.57 o
   2   3   0        0.03        7.18      6.82 o
   3   3   0        1.01       88.78     10.35 o
   4   3   0     1955.30     2077.82     46.46 o
   5   3   0      752.86      760.45     22.80 o
   6   3   0      153.93      174.60     13.41 o
   7   3   0      225.53      204.98     43.83 o
   8   3   0      138.96      153.45     33.14 o
   9   3   0       12.50      -13.94     44.88 o
  10   3   0       41.74      -38.47     83.36 o
   0   4   0    34583.80    32840.35   1062.10 o
   1   4   0     8258.82     7795.72    141.26 o
   2   4   0      111.57      119.47     16.53 o
   3   4   0      251.41      265.70     11.86 o
   4   4   0      319.98      372.54     13.28 o
   5   4   0     3958.21     4234.60     94.99 o
   6   4   0      126.53      110.93     10.77 o
   7   4   0      123.63      144.71     14.62 o
   8   4   0        7.13      104.14     67.46 o
   9   4   0      226.68      438.82     95.98 o
  10   4   0        0.22     -119.20     94.83 o
   1   5   0     4401.57     4185.16     97.24 o
   2   5   0        6.29       11.21      8.55 o
   3   5   0     1340.62     1341.75     32.54 o
   4   5   0      653.63      612.56     20.93 o
   5   5   0     2014.95     2015.69     51.48 o
   6   5   0      219.45      163.54     16.17 o
   7   5   0       13.34       29.60     33.85 o
   8   5   0       10.09       -6.11     25.85 o
   9   5   0       13.29       73.41     45.78 o
   0   6   0     1052.28     1317.38    120.34 o
   1   6   0      153.49      180.78     12.55 o
   2   6   0     3044.32     3099.60     74.04 o
   3   6   0       49.92       82.55     11.75 o
   4   6   0     4135.00     4365.46     93.21 o
   5   6   0     2376.22     2617.75     79.94 o
   6   6   0      622.63      593.04     27.82 o
   7   6   0      295.11      297.80     53.46 o
   8   6   0       10.29       20.82     17.08 o
   9   6   0      107.71      166.14     55.15 o
   1   7   0      696.83      715.71     28.00 o
   2   7   0      221.74      209.70     12.51 o
   3   7   0      161.18      165.09     14.66 o
   4   7   0       12.70       23.50     10.90 o
   5   7   0       18.23       23.33     14.38 o
   6   7   0       66.79       58.39     19.97 o
   7   7   0        4.92       -1.34     20.95 o
   8   7   0       18.98       81.50     79.48 o
   9   7   0       23.39       18.38     67.88 o
   0   8   0     5689.23     5963.47    256.21 o
   1   8   0     1083.15     1171.55     38.94 o
   2   8   0      177.79      196.76     15.19 o
   3   8   0      848.71      822.74     35.48 o
   4   8   0      345.69      347.79     21.06 o
   5   8   0     5071.80     5410.10    187.92 o
   6   8   0        3.26      -10.36     14.97 o
   7   8   0      245.06      308.55     39.29 o
   8   8   0      110.60      136.36     28.58 o
   9   8   0       23.23      -14.01     83.36 o
   1   9   0      496.05      546.13     28.91 o
   2   9   0       10.12       28.36     11.13 o
   3   9   0      215.60      231.64     17.53 o
   4   9   0     3989.97     4175.92    127.04 o
   5   9   0      307.58      293.08     23.55 o
   6   9   0       24.89       52.79     24.90 o
   7   9   0       22.93       18.21     27.37 o
   8   9   0      142.51       84.90     30.83 o
   9   9   0       85.47     -171.30    114.20 o
   0  10   0      353.38      430.73     73.72 o
   1  10   0     1965.59     2058.26     96.57 o
   2  10   0       10.64       21.23     11.95 o
   3  10   0      172.84      188.19     19.24 o
   4  10   0      208.17      197.83     19.88 o
   5  10   0      184.52      114.03     25.48 o
   6  10   0       44.39       24.36     17.94 o
   7  10   0       37.58       60.54     20.07 o
   8  10   0        2.27       26.69     91.05 o
   1  11   0      218.51      241.58     15.16 o
   2  11   0        0.06        2.13     10.99 o
   3  11   0       17.62       10.16     16.00 o
   4  11   0       33.45       48.60     17.41 o
   5  11   0       22.98       41.23     18.72 o
   6  11   0        9.67       44.60     22.47 o
   7  11   0        0.02      135.87     71.95 o
   8  11   0       78.70       61.83     30.97 o
   1  12   0        0.01        0.45     14.46 o
   2  12   0       16.84       13.89     17.08 o
   3  12   0      609.89      712.79     55.32 o
   4  12   0       20.71       -0.49     18.66 o
   5  12   0       47.40       26.07     31.68 o
   6  12   0      189.32      210.39     93.51 o
   7  12   0       20.64       97.67     69.45 o
   2  13   0      159.53      160.44     47.62 o
   4  13   0        4.99       43.84     36.35 o
   5  13   0        8.63       -3.21     25.20 o
   6  13   0        0.61       13.67     51.26 o
   7  13   0        2.06      -41.67     34.61 o
   0  14   0       44.76       94.32     43.50 o
   2  14   0      701.15      754.97     90.48 o
   3  14   0      865.94     1250.95    161.79 o
   5  14   0       74.90      123.08     63.55 o
   6  14   0        1.67       33.92     79.48 o
   1  15   0       40.91      111.13     50.18 o
   3  15   0        3.95      -38.47     42.18 o
   5  15   0        4.45       16.84     56.59 o
   2   0   1    11390.39    10257.08    191.91 o
   3   0   1     4826.73     4523.81     69.58 o
   4   0   1      524.49      477.16     20.00 o
   5   0   1      150.04      156.94     15.23 o
   6   0   1     3403.87     3398.66    129.72 o
   7   0   1     1733.66     1790.69     78.46 o
   8   0   1      138.66      147.58     39.65 o
   9   0   1       82.00      100.03     81.37 o
 -10   1   1       10.71      -53.73     51.33 o
  -9   1   1      152.94      197.46     64.63 o
  -8   1   1       13.45       23.15     39.78 o
  -7   1   1      279.23      242.67     39.62 o
  -6   1   1       18.72       15.26     17.52 o
  -5   1   1       93.19      116.90     17.29 o
  -4   1   1     2069.13     2167.18     51.54 o
  -3   1   1      733.99      674.08     18.41 o
  -2   1   1     2799.12     2844.42     51.24 o
  -1   1   1    10111.61     9004.49    245.27 o
   1   1   1    10250.07     9428.44    206.85 o
   2   1   1     2785.02     2831.56     50.49 o
   3   1   1      726.20      708.07     22.97 o
   4   1   1     2059.28     2230.42     49.22 o
   5   1   1       92.29      132.76     22.67 o
   6   1   1       18.48       48.20     18.38 o
   7   1   1      278.87      277.15     30.76 o
   8   1   1       13.49       32.90     47.38 o
   9   1   1      143.39      262.12     80.93 o
  10   1   1        9.85       -4.66     77.18 o
 -10   2   1        5.25       62.23     87.98 o
  -9   2   1      205.82      236.84     61.59 o
  -8   2   1       76.58       32.53     35.83 o
  -7   2   1      493.64      468.15     71.98 o
  -6   2   1       34.23       32.47     22.08 o
  -5   2   1       56.82       74.16      7.17 o
  -4   2   1     1183.89     1276.72     26.22 o
  -3   2   1      338.49      320.97     10.86 o
  -2   2   1     2122.39     1998.44     40.74 o
  -1   2   1     1698.17     1649.68     40.21 o
   0   2   1     1466.38     1345.27     35.52 o
   1   2   1     1705.64     1653.02     32.59 o
   2   2   1     2115.25     2029.67     38.48 o
   3   2   1      308.55      326.06     14.71 o
   4   2   1     1160.59     1282.81     27.64 o
   5   2   1       57.90       60.46      8.20 o
   6   2   1       32.96       52.03     22.22 o
   7   2   1      478.28      492.98     78.97 o
   8   2   1       80.43       30.97     35.27 o
   9   2   1      205.42      304.40     60.95 o
  10   2   1        5.71        8.30     70.87 o
 -10   3   1       13.60       38.17     60.31 o
  -9   3   1       50.20      -62.47     70.90 o
  -8   3   1      144.02      162.35     45.91 o
  -7   3   1      805.11      751.99     67.91 o
  -6   3   1      111.69      113.36     13.05 o
  -5   3   1      349.49      360.47     22.33 o
  -4   3   1     1657.61     1586.16     37.19 o
  -3   3   1      868.83      925.93     22.08 o
  -2   3   1     3715.19     3691.22     65.05 o
  -1   3   1    18999.60    18498.35    423.84 o
   0   3   1      130.36      130.73      8.01 o
   1   3   1    18873.16    18284.54    326.81 o
   2   3   1     3664.50     3517.22     70.46 o
   3   3   1      869.50      905.40     21.36 o
   4   3   1     1711.81     1663.66     36.45 o
   5   3   1      348.91      366.61     13.24 o
   6   3   1      111.09      147.66     17.30 o
   7   3   1      798.44      858.07     76.05 o
   8   3   1      148.04      181.73     73.30 o
   9   3   1       48.28        2.53     70.73 o
  10   3   1       13.44      -42.72     81.03 o
 -10   4   1       19.60       51.50     61.49 o
  -9   4   1       72.83       81.97     57.00 o
  -8   4   1       78.50       73.73     33.27 o
  -7   4   1       93.71       78.30     10.28 o
  -6   4   1      199.02      201.26     12.77 o
  -5   4   1      268.04      280.44     15.18 o
  -4   4   1      366.26      375.15     13.82 o
  -3   4   1     1894.20     2051.91     44.65 o
  -2   4   1      646.79      587.32     18.11 o
  -1   4   1     2368.14     2193.19     52.41 o
   0   4   1      236.85      278.16     15.79 o
   1   4   1     2409.58     2275.05     46.19 o
   2   4   1      683.45      660.19     20.29 o
   3   4   1     1863.11     2017.48     41.19 o
   4   4   1      380.18      399.81     13.32 o
   5   4   1      269.15      262.07     13.95 o
   6   4   1      197.64      188.52     13.20 o
   7   4   1       93.19       72.90      9.86 o
   8   4   1       77.21      124.66     67.16 o
   9   4   1       76.55       66.75     58.72 o
  10   4   1       18.60      -91.29     63.58 o
 -10   5   1        1.91     -202.38    134.92 o
  -9   5   1      194.74      219.92     61.56 o
  -8   5   1       20.52        3.65     19.29 o
  -7   5   1      128.40      153.56     32.72 o
  -6   5   1      158.29      155.29     16.05 o
  -5   5   1      444.84      431.73     26.96 o
  -4   5   1      415.75      408.03     15.64 o
  -3   5   1     1090.37     1062.73     27.41 o
  -2   5   1      424.39      466.42     17.16 o
  -1   5   1      195.74      205.38     13.26 o
   0   5   1      170.80      159.01      9.20 o
   1   5   1      193.53      208.23     10.82 o
   2   5   1      428.10      474.03     16.10 o
   3   5   1     1105.72     1130.14     26.51 o
   4   5   1      427.56      403.34     14.48 o
   5   5   1      455.66      382.04     16.99 o
   6   5   1      151.03      151.73     14.75 o
   7   5   1      137.42      143.27     20.93 o
   8   5   1       17.64       39.24     41.17 o
   9   5   1      192.98       86.29     52.76 o
  -9   6   1       54.69       91.76     70.45 o
  -8   6   1      489.27      430.47     41.06 o
  -7   6   1      131.66      130.26     32.96 o
  -6   6   1      330.03      290.86     25.63 o
  -5   6   1       91.76       88.12     18.20 o
  -4   6   1      537.99      559.30     22.92 o
  -3   6   1     3036.62     3036.18     65.73 o
  -2   6   1     2565.63     2416.94     58.60 o
  -1   6   1      381.79      368.93     16.72 o
   0   6   1       66.09       67.96      8.40 o
   1   6   1      414.70      381.82     15.44 o
   2   6   1     2509.34     2427.53     56.28 o
   3   6   1     2985.63     2975.82     72.52 o
   4   6   1      534.15      550.07     19.69 o
   5   6   1       95.08      120.72     13.81 o
   6   6   1      324.37      370.27     20.34 o
   7   6   1      124.70      119.04     26.73 o
   8   6   1      484.28      509.81     47.47 o
   9   6   1       54.26       48.62     59.06 o
  -9   7   1       24.38      129.38     44.04 o
  -8   7   1      192.12      124.46     24.96 o
  -7   7   1      192.79      191.26     24.12 o
  -6   7   1      707.59      699.11     37.09 o
  -5   7   1      816.39      861.18     33.78 o
  -4   7   1     1358.41     1403.37     43.94 o
  -3   7   1     1246.85     1180.80     37.64 o
  -2   7   1      299.75      291.52     14.63 o
  -1   7   1      676.97      654.14     31.08 o
   0   7   1      830.84      849.68     23.16 o
   1   7   1      681.81      673.30     25.09 o
   2   7   1      298.29      274.94     23.16 o
   3   7   1     1215.97     1177.33     36.15 o
   4   7   1     1337.42     1389.98     43.47 o
   5   7   1      802.29      810.02     33.42 o
   6   7   1      721.95      864.38     52.31 o
   7   7   1      186.33      237.37     36.40 o
   8   7   1      191.81      153.73     74.33 o
   9   7   1       24.34       91.52     89.57 o
  -9   8   1       26.91      164.28     66.92 o
  -8   8   1      103.30      108.27     50.37 o
  -7   8   1      294.46      293.97     71.06 o
  -6   8   1        0.21       17.92     16.45 o
  -5   8   1      341.43      360.59     23.15 o
  -4   8   1       87.84       79.69     12.88 o
  -3   8   1      862.42      934.28     38.42 o
  -2   8   1       61.50       74.58     16.21 o
  -1   8   1      375.57      387.11     36.07 o
   0   8   1     1980.30     2026.62     56.79 o
   1   8   1      355.30      387.08     16.15 o
   2   8   1       63.09       75.33     12.01 o
   3   8   1      879.99      929.39     30.39 o
   4   8   1       86.70       96.02     12.12 o
   5   8   1      338.80      329.49     21.32 o
   6   8   1        0.39        2.60     13.01 o
   7   8   1      291.29      249.09     33.37 o
   8   8   1      101.88       89.45     21.89 o
   9   8   1       25.50       -5.40     85.48 o
  -8   9   1        9.23       23.31     18.42 o
  -7   9   1       22.15       48.95     19.98 o
  -6   9   1      177.66      161.44     24.94 o
  -5   9   1      211.87      150.61     27.26 o
  -4   9   1     1825.09     1871.58     73.49 o
  -3   9   1      220.73      254.91     28.74 o
  -2   9   1      484.28      431.95     22.62 o
  -1   9   1      715.33      738.40     54.56 o
   0   9   1      351.03      303.36     58.49 o
   1   9   1      715.12      732.66     53.68 o
   2   9   1      480.11      464.07     23.11 o
   3   9   1      216.78      206.77     18.38 o
   4   9   1     1810.31     1875.50     70.46 o
   5   9   1      209.73      177.01     18.45 o
   6   9   1      176.02      167.81     32.80 o
   7   9   1       20.61       22.84     17.75 o
   8   9   1        9.80       29.26     29.16 o
  -8  10   1      409.22      422.59    115.35 o
  -7  10   1        6.72       -0.89     78.97 o
  -6  10   1      144.14      133.80     30.62 o
  -5  10   1      233.45      228.03     19.64 o
  -4  10   1      908.74      943.35     47.91 o
  -3  10   1       50.12       47.59     20.11 o
  -2  10   1      248.37      262.19     19.63 o
  -1  10   1       18.76       60.81     12.42 o
   0  10   1       13.81       26.39     14.54 o
   1  10   1       17.31       68.78     17.49 o
   2  10   1      234.96      233.26     17.75 o
   3  10   1       51.67       36.83     13.30 o
   4  10   1      920.73      971.97     65.28 o
   5  10   1      231.82      243.42     41.55 o
   6  10   1      146.02       87.72     25.24 o
   7  10   1        5.92       12.41     17.10 o
   8  10   1      409.67      423.43    101.95 o
  -8  11   1       83.30      -71.75     82.78 o
  -7  11   1       78.00       75.31     40.99 o
  -6  11   1       11.44      -20.52     29.96 o
  -5  11   1       20.64       79.57     39.66 o
  -4  11   1      132.37      125.57     24.70 o
  -3  11   1       81.71       73.46     18.19 o
  -2  11   1       98.92      102.19     14.56 o
  -1  11   1      242.98      204.66     17.91 o
   0  11   1      184.13      173.67     18.15 o
   1  11   1      243.09      244.39     21.54 o
   2  11   1       96.85       99.86     18.14 o
   3  11   1       84.40      143.08     26.06 o
   4  11   1      136.62      158.76     24.11 o
   5  11   1       22.41       -9.52     16.00 o
   6  11   1       11.10       20.46     34.86 o
   7  11   1       77.09       78.95     36.63 o
   8  11   1       82.53       39.98     84.52 o
  -7  12   1       41.66       55.53     48.04 o
  -6  12   1       65.83       59.24     22.86 o
  -5  12   1       71.96       68.29     25.24 o
  -4  12   1       53.26      135.93     49.37 o
  -3  12   1      130.56      178.08     31.99 o
  -2  12   1       45.71       54.32     18.89 o
  -1  12   1      109.23       86.92     28.12 o
   0  12   1        2.68       26.44     15.72 o
   1  12   1      108.00       90.98     35.33 o
   2  12   1       48.49       60.54     18.32 o
   3  12   1      125.09      212.57     29.91 o
   4  12   1       54.93       56.73     19.44 o
   5  12   1       64.70      142.27     80.42 o
   6  12   1       63.72       37.02     29.00 o
   7  12   1       40.63       44.56     27.14 o
  -7  13   1       44.67      -11.04     81.10 o
  -6  13   1       22.18       55.24     83.26 o
  -5  13   1       49.04      -26.49     48.46 o
  -4  13   1      164.03      212.58     49.68 o
  -1  13   1       76.48       52.43     27.78 o
   0  13   1       17.30       -1.15     26.46 o
   2  13   1       35.11       36.68     25.40 o
   3  13   1        0.07       73.87     48.06 o
   5  13   1       51.05       51.34     29.71 o
   6  13   1       22.98       33.18     33.76 o
   7  13   1       44.98      -99.72     66.48 o
  -6  14   1       20.55     -112.68     76.20 o
  -5  14   1      339.92      304.00    102.36 o
  -3  14   1      137.55      206.16     46.17 o
  -1  14   1       18.62       57.74     42.25 o
   0  14   1        3.11       60.41     38.34 o
   2  14   1      253.10      278.79     58.32 o
   3  14   1      141.82      190.44     47.65 o
   5  14   1      339.23      202.76     78.36 o
   6  14   1       19.76      117.71     74.01 o
  -5  15   1        9.49       12.32     64.63 o
  -3  15   1       33.87       -1.38     35.64 o
  -2  15   1       20.25        2.43     39.28 o
  -1  15   1       84.80      152.40     44.21 o
   0  15   1       60.05      101.09     34.13 o
   1  15   1       84.10      152.88     64.80 o
   3  15   1       32.56       -1.38     35.20 o
   5  15   1        9.76       -6.34     62.16 o
  -1  16   1       52.99      124.66     57.64 o
   1   0   2     1898.85     1929.46     42.27 o
   2   0   2        8.14       13.69      3.69 o
   3   0   2     5285.58     5337.01     84.74 o
   4   0   2        1.96        0.78      7.83 o
   5   0   2      952.94     1001.17     37.41 o
   6   0   2      488.32      486.83     32.74 o
   7   0   2       10.70       26.69     28.66 o
   8   0   2      426.82      431.31     59.04 o
   9   0   2        0.03      -18.29     53.89 o
  -9   1   2      187.94      280.98     81.03 o
  -8   1   2       45.57       40.61     32.51 o
  -7   1   2      487.53      576.34     50.78 o
  -6   1   2       34.99       40.33     18.09 o
  -5   1   2      206.23      159.66     21.64 o
  -4   1   2     1562.62     1605.19     36.03 o
  -3   1   2     2088.54     2050.56     40.12 o
  -2   1   2      727.69      686.64     15.67 o
  -1   1   2     2951.83     2756.42     74.60 o
   1   1   2     2946.69     2857.49     61.34 o
   2   1   2      737.61      687.32     29.01 o
   3   1   2     2144.09     2158.24     35.90 o
   4   1   2     1558.35     1705.62     34.71 o
   5   1   2      216.04      212.63     19.57 o
   6   1   2       37.54       57.90     19.13 o
   7   1   2      493.97      496.02     73.81 o
   8   1   2       48.41      -37.16     67.36 o
   9   1   2      182.14      142.95     81.94 o
  10   1   2       91.54      116.09     70.23 o
 -10   2   2       21.55       24.50     63.18 o
  -9   2   2      300.93      286.08     90.48 o
  -8   2   2       11.17       22.92     35.54 o
  -7   2   2      144.69      110.39     35.38 o
  -6   2   2      288.08      322.47     31.48 o
  -5   2   2     1248.97     1230.08     29.13 o
  -4   2   2     3040.08     3078.80     56.52 o
  -3   2   2       56.75       54.73      6.32 o
  -2   2   2     4325.42     4163.77     79.29 o
  -1   2   2     8420.51     8526.72    205.62 o
   0   2   2      522.86      487.32     22.87 o
   1   2   2     8435.66     8756.14    181.61 o
   2   2   2     4389.04     4434.46     76.40 o
   3   2   2       56.35       47.72      7.28 o
   4   2   2     3010.87     3132.99     62.22 o
   5   2   2     1245.00     1219.13     59.13 o
   6   2   2      297.05      212.78     36.54 o
   7   2   2      141.65       88.40     80.29 o
   8   2   2        9.72       72.45     66.89 o
   9   2   2      300.66      385.03     99.39 o
  10   2   2       21.06       79.51     92.23 o
 -10   3   2        8.40      -15.90     92.43 o
  -9   3   2      128.66      115.62     79.71 o
  -8   3   2       80.81       22.81     29.40 o
  -7   3   2      202.52      210.49     49.02 o
  -6   3   2      736.37      690.04     23.80 o
  -5   3   2     1073.75     1092.48     30.94 o
  -4   3   2      753.28      838.97     26.15 o
  -3   3   2      520.21      543.51     14.08 o
  -2   3   2     1179.20     1223.11     28.55 o
  -1   3   2    20397.77    19358.47    299.63 o
   0   3   2      418.33      403.53     17.15 o
   1   3   2    20450.46    19588.02    384.53 o
   2   3   2     1146.02     1155.66     27.34 o
   3   3   2      538.59      564.90     15.39 o
   4   3   2      742.02      842.92     22.53 o
   5   3   2     1091.11     1118.05     30.78 o
   6   3   2      739.38      689.26     40.77 o
   7   3   2      189.39      246.73     36.99 o
   8   3   2       76.88       35.37     55.75 o
   9   3   2      127.87      150.18     63.21 o
  10   3   2        8.10     -108.48     72.32 o
 -10   4   2       41.56     -143.11     95.40 o
  -9   4   2        5.08       88.45     80.08 o
  -8   4   2      118.95       63.33     36.77 o
  -7   4   2      125.96      130.87     13.91 o
  -6   4   2      195.23      197.56     19.64 o
  -5   4   2      669.90      659.82     22.27 o
  -4   4   2       63.39       58.02      7.30 o
  -3   4   2     2415.31     2524.81     51.65 o
  -2   4   2      250.94      279.93     14.20 o
  -1   4   2    11187.08    11067.12    250.91 o
   0   4   2       87.65      120.20     15.58 o
   1   4   2    11167.69    10962.25    222.57 o
   2   4   2      258.70      331.76     12.76 o
   3   4   2     2398.62     2475.71     46.44 o
   4   4   2       75.33       63.50      7.94 o
   5   4   2      656.21      626.10     25.06 o
   6   4   2      190.76      204.07     12.14 o
   7   4   2      117.81      150.19     27.22 o
   8   4   2      120.29       40.80     66.42 o
   9   4   2        6.23       46.74     74.04 o
  10   4   2       41.60      160.40    104.41 o
  -9   5   2       12.55      -79.42     52.95 o
  -8   5   2      144.25      136.41     33.08 o
  -7   5   2      147.11      168.81     23.74 o
  -6   5   2      500.91      503.31     28.40 o
  -5   5   2       83.15       81.71     18.72 o
  -4   5   2       24.61       26.88      8.26 o
  -3   5   2      196.99      225.70     17.66 o
  -2   5   2     5251.58     5174.85    120.98 o
  -1   5   2     4366.57     4371.11     93.87 o
   0   5   2       80.85       90.96     15.85 o
   1   5   2     4389.73     4496.34     88.04 o
   2   5   2     5182.81     5125.57    115.94 o
   3   5   2      200.96      232.75     13.79 o
   4   5   2       21.37       24.45      7.41 o
   5   5   2       81.24       95.48     11.33 o
   6   5   2      487.29      502.81     37.31 o
   7   5   2      144.29      138.31     49.31 o
   8   5   2      146.21      135.97     62.08 o
   9   5   2       13.03      142.65     85.11 o
  10   5   2       32.68      192.02    278.82 o
  -9   6   2        9.39        4.35     93.65 o
  -8   6   2       43.55       54.46     22.42 o
  -7   6   2      156.66      169.11     37.32 o
  -6   6   2      295.60      300.16     30.05 o
  -5   6   2       48.48       52.60     13.30 o
  -4   6   2     1467.04     1488.49     56.88 o
  -3   6   2      215.99      233.71     17.33 o
  -2   6   2      375.33      364.36     18.81 o
  -1   6   2      419.68      401.87     17.40 o
   0   6   2      339.11      378.93     21.09 o
   1   6   2      431.08      463.35     15.77 o
   2   6   2      361.22      372.99     16.73 o
   3   6   2      223.19      216.25     14.71 o
   4   6   2     1461.20     1416.16     38.45 o
   5   6   2       49.02       51.35     10.60 o
   6   6   2      300.76      292.24     19.99 o
   7   6   2      160.50       90.75     16.38 o
   8   6   2       43.33       74.98     23.72 o
   9   6   2        8.67        6.55     82.36 o
  -9   7   2       99.05      246.63     97.53 o
  -8   7   2       86.79      108.13     23.71 o
  -7   7   2      132.19       98.32     48.80 o
  -6   7   2      727.55      749.98     49.15 o
  -5   7   2      590.33      589.28     29.25 o
  -4   7   2       88.37       85.79     12.98 o
  -3   7   2      224.04      242.00     17.02 o
  -2   7   2      212.31      197.60     17.25 o
  -1   7   2     2638.68     2873.43     96.35 o
   0   7   2     4263.27     4500.90    124.84 o
   1   7   2     2624.14     2920.45     63.32 o
   2   7   2      228.10      217.80     13.76 o
   3   7   2      234.32      270.28     15.30 o
   4   7   2       85.96       93.30     11.26 o
   5   7   2      583.36      633.14     26.14 o
   6   7   2      732.78      771.19     84.23 o
   7   7   2      131.44      100.07     33.46 o
   8   7   2       83.70       53.89     20.74 o
   9   7   2       99.28      -39.92     64.42 o
  -9   8   2       23.57      131.18     92.60 o
  -8   8   2      282.17      261.19     51.52 o
  -7   8   2      128.32       97.56     23.56 o
  -6   8   2      170.54      221.50     31.60 o
  -5   8   2       85.14       94.97     19.83 o
  -4   8   2     2012.74     2072.28     57.79 o
  -3   8   2      823.44      793.55     35.94 o
  -2   8   2      814.97      910.28     38.19 o
  -1   8   2      482.34      537.68     34.63 o
   0   8   2     2266.91     2373.94     85.91 o
   1   8   2      455.91      491.36     24.38 o
   2   8   2      827.05      877.05     39.20 o
   3   8   2      833.82      859.96     40.05 o
   4   8   2     2017.84     2078.59     58.34 o
   5   8   2       88.19       99.75     13.90 o
   6   8   2      167.75      180.06     43.05 o
   7   8   2      126.61      109.58     36.21 o
   8   8   2      283.72      295.82     37.76 o
   9   8   2       21.81       37.97     74.08 o
  -9   9   2       25.31     -115.32     76.88 o
  -8   9   2        4.93       35.77     89.06 o
  -7   9   2      124.39      132.23     49.68 o
  -6   9   2       39.81       15.06     18.92 o
  -5   9   2      128.94      138.83     23.10 o
  -4   9   2      358.14      393.34     27.83 o
  -3   9   2       56.25       72.74     12.95 o
  -2   9   2      284.92      274.38     24.48 o
  -1   9   2     1304.22     1229.57     63.87 o
   0   9   2      422.19      347.93     76.02 o
   1   9   2     1310.25     1296.71     51.10 o
   2   9   2      286.23      281.05     15.28 o
   3   9   2       60.91       67.38     14.17 o
   4   9   2      363.31      391.67     32.41 o
   5   9   2      134.38      101.36     17.00 o
   6   9   2       39.74       23.28     13.92 o
   7   9   2      123.64      134.75     27.84 o
   8   9   2        4.97        3.38     19.91 o
   9   9   2       23.47       73.30     78.23 o
  -8  10   2       16.27      -52.92     83.59 o
  -7  10   2      125.39      119.18     27.35 o
  -6  10   2       14.58        7.94     32.94 o
  -5  10   2      106.71      130.26     22.12 o
  -4  10   2     1456.19     1453.61     60.98 o
  -3  10   2       38.82       31.60     13.63 o
  -2  10   2       19.63       41.86     19.18 o
  -1  10   2      747.54      852.32     47.40 o
   0  10   2      613.12      672.56     68.03 o
   1  10   2      764.06      717.91     43.25 o
   2  10   2       20.45       29.48     14.20 o
   3  10   2       39.15       46.83     12.78 o
   4  10   2     1461.30     1515.75     58.85 o
   5  10   2       97.17       72.09     18.22 o
   6  10   2       15.28        5.03     20.04 o
   7  10   2      132.43      145.34     36.91 o
   8  10   2       16.10      -20.59     95.57 o
  -8  11   2       22.49      -99.25     86.46 o
  -7  11   2      106.17       88.18     84.96 o
  -6  11   2       28.65        2.78     24.27 o
  -5  11   2      437.46      502.06     35.16 o
  -4  11   2       63.52       90.89     27.08 o
  -3  11   2      246.15      262.76     28.88 o
  -2  11   2       68.31       57.46     25.78 o
  -1  11   2      372.29      320.17     57.98 o
   0  11   2        5.11       -4.16     12.89 o
   1  11   2      364.50      363.60     37.36 o
   2  11   2       68.90       52.09     15.05 o
   3  11   2      245.81      268.88     28.49 o
   4  11   2       63.17       95.17     20.99 o
   5  11   2      443.85      450.06     68.53 o
   6  11   2       27.92       41.34     21.73 o
   7  11   2      107.14      146.37     65.61 o
   8  11   2       21.70      -62.64     53.86 o
  -7  12   2       36.97      163.71     83.93 o
  -6  12   2       46.40       75.93     40.89 o
  -5  12   2       18.48        2.34     21.88 o
  -4  12   2       12.46       30.09     18.13 o
  -3  12   2      806.76      856.44    114.07 o
  -2  12   2      105.40      149.40     37.73 o
  -1  12   2      540.33      559.80     52.17 o
   0  12   2       53.41       64.71     17.71 o
   1  12   2      542.58      559.25     74.09 o
   2  12   2      107.92      111.12     28.64 o
   3  12   2      802.50      802.16     47.02 o
   4  12   2       12.15      -46.30     32.87 o
   5  12   2       19.12       22.48     22.83 o
   6  12   2       46.20       37.98     28.96 o
   7  12   2       36.81       29.72     49.79 o
  -7  13   2        7.40      -26.19     47.79 o
  -6  13   2       18.76      -19.13     39.32 o
  -5  13   2       60.54       55.08     48.16 o
  -3  13   2      453.53      458.37     89.82 o
  -2  13   2        1.69       30.95     33.88 o
  -1  13   2      120.01      108.35     55.57 o
   0  13   2       16.55       56.48     24.22 o
   1  13   2      116.26       94.59     38.64 o
   2  13   2        2.14       20.64     23.28 o
   3  13   2      451.77      446.55     49.24 o
   4  13   2      130.67      153.74     33.96 o
   5  13   2       61.60       37.93     58.86 o
   6  13   2       19.41       -1.99     23.83 o
   7  13   2        6.97     -120.41    180.85 o
  -6  14   2       30.96      -56.39     72.52 o
  -5  14   2        1.53       38.54     54.70 o
  -4  14   2       19.87      -25.51     35.00 o
  -3  14   2      135.52      160.87     65.23 o
  -1  14   2       19.08       66.21     38.44 o
   0  14   2      186.01      194.96     60.27 o
   2  14   2      269.27      308.38     45.93 o
   5  14   2        1.82       61.08     44.28 o
   6  14   2       31.95       44.92     44.85 o
  -5  15   2        0.67       -9.18     62.47 o
  -3  15   2       18.53       80.09     31.67 o
  -2  15   2       54.40       47.31     43.97 o
  -1  15   2       28.40       -3.00     45.69 o
   0  15   2      446.75      598.75     65.53 o
   1  15   2       28.95      -10.33     47.25 o
   3  15   2       17.98       -7.15     43.47 o
   4  15   2       27.34       -3.61     45.56 o
   5  15   2        0.52      -45.90     42.29 o
  -1  16   2       49.51       -2.16     38.30 o
   1   0   3      219.50      259.30      7.16 o
   2   0   3     3877.89     4096.55     81.29 o
   3   0   3        9.19       45.19      6.86 o
   4   0   3      928.01      845.42     25.89 o
   5   0   3     2630.73     2656.23     87.45 o
   6   0   3      155.43      190.70     28.85 o
   7   0   3       81.52       88.14     28.10 o
   8   0   3      112.39       81.83     88.11 o
   9   0   3       42.25       43.57     47.75 o
  -9   1   3        7.86       -4.79     66.18 o
  -8   1   3      102.97       78.72     31.58 o
  -7   1   3       15.02       27.65     29.49 o
  -6   1   3      172.19      173.12     26.79 o
  -5   1   3      255.76      226.68     12.52 o
  -4   1   3     2686.40     2647.84     51.20 o
  -3   1   3     2467.12     2555.19     47.26 o
  -2   1   3      254.25      249.85      7.92 o
  -1   1   3     8698.38     8198.50    209.59 o
   1   1   3     8617.26     8163.22    214.47 o
   2   1   3      265.99      243.35     10.75 o
   3   1   3     2433.43     2510.60     52.14 o
   4   1   3     2740.38     2831.52     54.63 o
   5   1   3      262.21      253.92     19.88 o
   6   1   3      176.03      187.93     39.76 o
   7   1   3       13.44        6.01     44.58 o
   8   1   3      103.10      138.33     69.01 o
   9   1   3        7.46      -33.34     48.90 o
  10   1   3       32.33      159.79     88.52 o
 -10   2   3      291.02      372.51     97.26 o
  -9   2   3      235.09      173.26     72.39 o
  -8   2   3      227.27      304.98     47.92 o
  -7   2   3      120.71      124.80     27.77 o
  -6   2   3      851.40      810.88     38.54 o
  -5   2   3      968.15      930.89     24.59 o
  -4   2   3     8270.52     8457.75    169.82 o
  -3   2   3     1910.69     1983.96     39.10 o
  -2   2   3     6875.91     6974.57    175.43 o
  -1   2   3     6432.83     5861.66    178.58 o
   0   2   3     7591.25     7540.80    190.97 o
   1   2   3     6485.31     5909.77    149.54 o
   2   2   3     6842.08     7007.46    117.14 o
   3   2   3     1904.42     2052.52     34.24 o
   4   2   3     8312.64     8661.38    167.73 o
   5   2   3      956.29      966.71     31.76 o
   6   2   3      830.15      842.16     85.76 o
   7   2   3      123.09      129.81     38.00 o
   8   2   3      235.87      282.62     50.26 o
   9   2   3      236.83      214.60     96.38 o
  10   2   3      293.90      427.38    116.60 o
 -10   3   3      111.95      119.77     57.37 o
  -9   3   3      293.70      457.48     94.93 o
  -8   3   3      198.13      142.82     72.22 o
  -7   3   3      127.43      109.33     18.76 o
  -6   3   3      604.76      651.02     26.01 o
  -5   3   3      440.23      406.81     17.52 o
  -4   3   3      495.97      515.41     16.32 o
  -3   3   3     1724.95     1898.38     45.86 o
  -2   3   3      136.59      146.80      9.12 o
  -1   3   3    16496.24    16137.96    336.25 o
   0   3   3     9855.92     9118.03    180.04 o
   1   3   3    16409.17    16182.77    326.68 o
   2   3   3      123.95      119.32      9.32 o
   3   3   3     1698.39     1914.79     38.09 o
   4   3   3      481.66      501.08     16.11 o
   5   3   3      433.72      429.74     17.50 o
   6   3   3      594.63      624.96     82.93 o
   7   3   3      129.48      133.64     61.99 o
   8   3   3      197.12      230.56     75.70 o
   9   3   3      291.68      197.59    107.18 o
  10   3   3      111.89      181.63    100.37 o
 -10   4   3       70.79      -37.43     90.85 o
  -9   4   3       44.38       20.69     77.38 o
  -8   4   3      249.23      329.20     50.24 o
  -7   4   3      523.92      513.11     31.79 o
  -6   4   3      397.84      381.62     20.49 o
  -5   4   3      448.77      436.23     26.28 o
  -4   4   3      875.96      808.79     24.58 o
  -3   4   3      381.26      378.86     13.64 o
  -2   4   3     1252.49     1268.51     26.74 o
  -1   4   3     9628.88     9584.33    264.74 o
   0   4   3     4419.26     4382.68     86.31 o
   1   4   3     9629.61     9453.81    169.60 o
   2   4   3     1257.80     1264.29     26.13 o
   3   4   3      361.04      371.45     12.37 o
   4   4   3      826.50      787.46     21.57 o
   5   4   3      441.99      443.62     21.92 o
   6   4   3      397.94      402.72     16.48 o
   7   4   3      532.47      487.99     40.40 o
   8   4   3      248.55      258.51     58.69 o
   9   4   3       44.46      168.94     99.86 o
  10   4   3       69.95        0.57    103.40 o
  -9   5   3       60.82       50.45     85.65 o
  -8   5   3      376.34      394.12     57.61 o
  -7   5   3      121.13      159.89     23.00 o
  -6   5   3      439.06      449.74     24.95 o
  -5   5   3       25.47       34.74     12.31 o
  -4   5   3       13.32       12.95      9.08 o
  -3   5   3     2084.13     2154.64     52.59 o
  -2   5   3      653.21      747.71     23.82 o
  -1   5   3     1362.75     1419.60     43.99 o
   0   5   3      167.98      198.22     17.06 o
   1   5   3     1383.21     1366.66     35.55 o
   2   5   3      656.54      783.14     21.51 o
   3   5   3     2098.15     2196.54     51.75 o
   4   5   3       15.86        8.91      7.73 o
   5   5   3       30.64       19.72      7.39 o
   6   5   3      445.86      411.47     29.85 o
   7   5   3      127.68      115.66     41.18 o
   8   5   3      374.41      335.52     33.72 o
   9   5   3       62.03       78.67     66.31 o
  10   5   3       50.78      137.82     98.68 o
  -9   6   3      300.47      353.30    121.73 o
  -8   6   3       51.73       25.88     46.84 o
  -7   6   3      777.82      789.45     64.44 o
  -6   6   3      154.73      163.24     23.57 o
  -5   6   3      308.13      331.69     22.19 o
  -4   6   3      198.63      196.62     15.44 o
  -3   6   3     6737.24     7127.24    151.50 o
  -2   6   3     1819.28     1763.43     47.35 o
  -1   6   3     1403.19     1355.36     68.66 o
   0   6   3     1470.67     1421.75     43.40 o
   1   6   3     1356.26     1316.48     43.41 o
   2   6   3     1809.99     1773.33     42.21 o
   3   6   3     6795.06     7065.60    149.41 o
   4   6   3      210.55      200.66     12.99 o
   5   6   3      283.97      275.38     19.36 o
   6   6   3      159.02      180.02     15.80 o
   7   6   3      767.77      694.34     78.43 o
   8   6   3       51.65       65.20     33.31 o
   9   6   3      301.72      409.59    105.19 o
  -9   7   3       52.44       44.28     64.66 o
  -8   7   3        2.38       -8.27     29.87 o
  -7   7   3      345.85      382.37     34.41 o
  -6   7   3      528.37      486.67     55.66 o
  -5   7   3       79.11       76.14     12.76 o
  -4   7   3       39.15       27.84     11.85 o
  -3   7   3      580.54      578.04     23.76 o
  -2   7   3      784.44      780.80     36.32 o
  -1   7   3      779.15      780.55     32.44 o
   0   7   3     3623.92     3530.28     99.30 o
   1   7   3      793.99      728.57     34.09 o
   2   7   3      792.83      685.86     29.18 o
   3   7   3      561.59      573.12     22.58 o
   4   7   3       32.38       36.77     10.62 o
   5   7   3       74.44       82.21     13.86 o
   6   7   3      519.51      539.72     34.94 o
   7   7   3      335.28      349.60     36.70 o
   8   7   3        2.17      -22.09     54.96 o
   9   7   3       54.86      191.72     87.17 o
  -9   8   3       59.59      126.89     79.41 o
  -8   8   3       71.39       37.17     19.17 o
  -7   8   3       16.90       32.18     16.55 o
  -6   8   3     1062.67     1107.59     76.80 o
  -5   8   3     1118.46     1160.83     47.66 o
  -4   8   3      367.96      344.60     26.36 o
  -3   8   3       49.83       62.68     13.25 o
  -2   8   3      235.37      210.38     19.78 o
  -1   8   3      229.22      226.43     37.05 o
   0   8   3     1672.42     1567.95     56.87 o
   1   8   3      221.54      228.68     33.91 o
   2   8   3      235.96      249.25     30.57 o
   3   8   3       50.60       46.45     10.19 o
   4   8   3      355.20      347.33     27.94 o
   5   8   3     1144.14     1211.90     43.55 o
   6   8   3     1062.23     1174.49    123.45 o
   7   8   3       18.07       25.35     25.29 o
   8   8   3       72.89       34.89     49.37 o
   9   8   3       57.57       85.85     97.70 o
  -9   9   3       60.25      -21.94     80.62 o
  -8   9   3       79.88       56.40     26.82 o
  -7   9   3       54.46       30.92     27.81 o
  -6   9   3      320.32      300.33     35.91 o
  -5   9   3      408.86      363.21     26.04 o
  -4   9   3     1920.20     1653.84     95.25 o
  -3   9   3      117.90      191.24     21.19 o
  -2   9   3      142.49      127.57     30.19 o
  -1   9   3      306.49      294.47     34.86 o
   0   9   3      397.40      384.29     67.75 o
   1   9   3      293.91      322.06     24.72 o
   2   9   3      145.41      110.80     17.43 o
   3   9   3      110.24      167.75     23.04 o
   4   9   3     1927.42     1800.93     80.27 o
   5   9   3      404.88      336.92     30.41 o
   6   9   3      319.50      329.32     30.00 o
   7   9   3       54.03       59.48     31.30 o
   8   9   3       82.91       97.78     23.38 o
  -8  10   3      326.94      281.05     46.00 o
  -7  10   3      112.67       67.39     73.70 o
  -6  10   3       84.21      113.91     37.34 o
  -5  10   3       42.00       35.32     17.99 o
  -4  10   3     1582.74     1484.50     79.14 o
  -3  10   3      383.57      362.56     22.12 o
  -2  10   3      634.65      624.42     51.34 o
  -1  10   3       87.60       52.48     18.85 o
   0  10   3        0.57       14.83     22.04 o
   1  10   3       86.79       86.69     18.25 o
   2  10   3      623.81      518.32     37.47 o
   3  10   3      386.12      474.79     27.26 o
   4  10   3     1582.38     1487.77     92.57 o
   5  10   3       40.55       65.97     16.64 o
   6  10   3       77.49       21.06     52.14 o
   7  10   3      115.00       99.21     30.51 o
  -8  11   3       56.97       25.07     91.73 o
  -7  11   3       38.62      -44.78     65.67 o
  -6  11   3      204.57      132.81     33.18 o
  -5  11   3       56.85       84.66     30.20 o
  -4  11   3      441.21      443.09     57.53 o
  -3  11   3     1309.46     1405.38    131.51 o
  -2  11   3      191.72      166.15     27.37 o
  -1  11   3      538.67      569.24     90.26 o
   0  11   3       28.69       22.87     19.81 o
   1  11   3      538.72      579.91     43.73 o
   2  11   3      187.82      155.06     20.15 o
   3  11   3     1306.70     1429.25     94.59 o
   4  11   3      439.40      490.89     85.38 o
   5  11   3       57.22       86.94     22.22 o
   6  11   3      203.23      213.91     33.21 o
   7  11   3       39.57       43.62     94.91 o
   8  11   3       57.58       85.04     30.24 o
  -7  12   3      244.13      260.94     57.19 o
  -6  12   3       19.35        5.40     52.78 o
  -5  12   3       21.32       21.83     46.84 o
  -4  12   3        0.11      -19.12     18.75 o
  -3  12   3     1107.27     1345.30    173.23 o
  -2  12   3      105.87      146.84     34.25 o
  -1  12   3      512.38      592.71     59.34 o
   0  12   3        0.29        5.68     16.23 o
   1  12   3      514.59      665.45     91.19 o
   2  12   3      104.00      121.11     21.50 o
   3  12   3     1098.46     1300.39     88.97 o
   4  12   3        0.09      -22.83     23.45 o
   5  12   3       22.15       23.10     18.53 o
   6  12   3       20.91       -3.00     24.67 o
   7  12   3      242.77      185.93     89.72 o
  -7  13   3       31.66      -28.04     75.29 o
  -6  13   3       15.03       50.45     75.26 o
  -5  13   3       43.52       13.87     51.19 o
  -4  13   3       18.76       23.77     27.70 o
  -3  13   3      397.96      498.43     56.53 o
  -2  13   3      167.35      185.58     50.39 o
  -1  13   3       20.91       78.67     47.18 o
   0  13   3      111.39       99.72     28.23 o
   1  13   3       20.24       11.46     25.12 o
   2  13   3      164.62      158.41     29.09 o
   3  13   3      405.89      438.77     44.79 o
   4  13   3       19.13        0.17     21.94 o
   5  13   3       42.60       46.48    121.61 o
   6  13   3       15.88       48.33     51.09 o
   7  13   3       30.91      140.29    189.73 o
  -6  14   3       10.50       42.86     31.78 o
  -5  14   3       15.26       48.87     64.32 o
  -4  14   3       13.08       19.65     24.73 o
  -3  14   3       32.79        5.77     32.36 o
  -1  14   3       59.67       49.44     34.20 o
   0  14   3       75.69      110.56     49.68 o
   2  14   3      297.44      459.78     76.98 o
   4  14   3       12.41       -8.17     41.64 o
   5  14   3       14.79       50.22     56.12 o
   6  14   3        9.55      -36.55     59.60 o
  -5  15   3        3.75        7.09     69.55 o
  -4  15   3       21.08       35.03     63.04 o
  -3  15   3       52.29       15.00     47.42 o
  -2  15   3       41.42       -8.03     51.50 o
  -1  15   3      165.03      165.26     46.98 o
   0  15   3       22.72       39.28     41.71 o
   3  15   3       50.11       51.97     49.31 o
   4  15   3       22.22       35.94     49.85 o
   5  15   3        3.96      -74.38     54.67 o
  -4  16   3       35.56     -105.29     70.19 o
  -1  16   3       77.19       89.87     47.42 o
   2  16   3      134.64      107.86     52.11 o
   0   0   4     1674.63     1359.35     72.53 o
   1   0   4     7746.62     7465.95    208.61 o
   2   0   4      532.26      620.16     14.81 o
   3   0   4       20.61       10.79      6.15 o
   4   0   4       37.14       26.75      6.52 o
   5   0   4      243.54      231.93      6.97 o
   6   0   4      184.74      165.17     29.79 o
   7   0   4      104.43      105.34     30.78 o
   8   0   4      375.06      382.26     72.29 o
   9   0   4       11.94        3.81     51.82 o
  10   0   4       94.04      123.11     68.71 o
  -9   1   4       27.58       44.07     56.76 o
  -8   1   4      210.39      194.15     37.50 o
  -7   1   4      139.33      149.03     32.28 o
  -6   1   4       57.17       39.25      4.02 o
  -5   1   4      316.34      305.09     10.54 o
  -4   1   4     1116.82     1238.57     27.67 o
  -3   1   4      310.76      354.04     10.15 o
  -2   1   4      286.92      270.80     13.56 o
  -1   1   4      447.94      378.46     12.57 o
   0   1   4     1890.17     1760.48     56.00 o
   1   1   4      463.22      397.33     12.86 o
   2   1   4      271.61      262.94      8.81 o
   3   1   4      313.10      338.50     14.74 o
   4   1   4     1085.88     1206.27     30.80 o
   5   1   4      308.56      314.71     14.07 o
   6   1   4       61.04       68.08     27.74 o
   7   1   4      144.28      119.87     37.73 o
   8   1   4      227.54      283.95     68.47 o
   9   1   4       26.20       13.20     73.94 o
  10   1   4       55.38       21.09     87.95 o
 -10   2   4       37.73      -82.36     54.91 o
  -9   2   4       34.31       87.47     76.40 o
  -8   2   4       43.48       48.83     67.66 o
  -7   2   4      321.42      296.78     51.68 o
  -6   2   4      267.36      256.90     12.25 o
  -5   2   4      276.61      272.49     12.24 o
  -4   2   4      119.81      107.19      8.46 o
  -3   2   4      720.58      749.73     19.96 o
  -2   2   4     2107.51     1935.35     46.37 o
  -1   2   4    17666.57    16394.25    431.68 o
   0   2   4        2.17        3.91      6.56 o
   1   2   4    17671.10    16034.46    395.23 o
   2   2   4     2130.62     2008.30     37.35 o
   3   2   4      724.67      739.88     16.19 o
   4   2   4      117.24      123.06      8.10 o
   5   2   4      278.48      284.65     12.02 o
   6   2   4      282.11      266.31     22.83 o
   7   2   4      308.42      355.94     48.13 o
   8   2   4       38.57       45.52     35.70 o
   9   2   4       35.28       38.78     52.27 o
  10   2   4       38.70       22.61     69.01 o
 -10   3   4        6.24     -106.10     73.81 o
  -9   3   4      143.88      213.82     79.58 o
  -8   3   4      894.23      751.56    109.14 o
  -7   3   4      289.48      265.37     16.57 o
  -6   3   4     1652.28     1741.24     61.82 o
  -5   3   4      123.21      134.83     15.30 o
  -4   3   4      215.37      243.87     12.25 o
  -3   3   4     6594.62     6706.37    125.19 o
  -2   3   4     5302.00     5330.59    132.07 o
  -1   3   4     3934.39     3946.30     99.48 o
   0   3   4     7883.42     7943.75    187.80 o
   1   3   4     3899.17     3796.32     92.04 o
   2   3   4     5356.91     5501.69     95.84 o
   3   3   4     6592.81     6749.27    110.85 o
   4   3   4      198.42      240.65     13.04 o
   5   3   4      123.00      107.40      9.07 o
   6   3   4     1649.21     1816.21     59.37 o
   7   3   4      281.72      257.25     39.69 o
   8   3   4      884.52      938.28    142.82 o
   9   3   4      143.34      214.80     84.71 o
  10   3   4        6.95       85.75     81.97 o
 -10   4   4       26.85      -91.52     61.02 o
  -9   4   4        4.63      -46.61     84.44 o
  -8   4   4       12.70       51.55     49.24 o
  -7   4   4     1382.11     1404.08    130.11 o
  -6   4   4       12.29       16.40      8.21 o
  -5   4   4       22.95       35.95      8.16 o
  -4   4   4     2510.57     2498.57     54.76 o
  -3   4   4      413.26      436.63     18.38 o
  -2   4   4     3923.35     4139.90     79.50 o
  -1   4   4     3845.82     3943.95     86.66 o
   0   4   4     2317.74     2424.04     51.86 o
   1   4   4     3847.73     3892.17     81.84 o
   2   4   4     3921.55     3973.13     68.88 o
   3   4   4      459.28      493.64     14.37 o
   4   4   4     2543.03     2520.56     55.26 o
   5   4   4       22.79       26.05      9.00 o
   6   4   4       13.50       37.67     10.71 o
   7   4   4     1419.13     1572.57     91.78 o
   8   4   4       12.47       63.31     88.82 o
   9   4   4        4.62      -13.57     50.42 o
  10   4   4       25.84      -28.42     64.26 o
  -9   5   4       35.24       24.47     56.16 o
  -8   5   4      437.81      446.85     75.39 o
  -7   5   4       82.11      120.52     36.58 o
  -6   5   4       71.55       88.95     13.56 o
  -5   5   4      178.41      181.97     14.01 o
  -4   5   4      273.87      255.42     14.35 o
  -3   5   4     1424.84     1487.94     38.41 o
  -2   5   4      328.28      335.22     17.79 o
  -1   5   4     1046.78     1090.89     31.89 o
   0   5   4     2133.26     2171.11     56.84 o
   1   5   4     1104.61     1180.20     30.33 o
   2   5   4      323.72      358.96     13.43 o
   3   5   4     1381.17     1456.29     35.07 o
   4   5   4      277.34      254.61     12.58 o
   5   5   4      186.58      178.23     11.47 o
   6   5   4       67.87       56.46      9.83 o
   7   5   4       81.64       86.27     38.85 o
   8   5   4      443.92      424.23     46.44 o
   9   5   4       34.79      170.12    102.22 o
  10   5   4       24.23      151.56    218.41 o
  -9   6   4       46.46       17.14     83.22 o
  -8   6   4      103.60       73.98     20.96 o
  -7   6   4      101.93      128.97     26.73 o
  -6   6   4       20.54       62.57     12.90 o
  -5   6   4     1338.57     1335.02     51.41 o
  -4   6   4      118.97      111.81     12.91 o
  -3   6   4     2427.31     2684.42     67.09 o
  -2   6   4      586.05      581.07     41.92 o
  -1   6   4      242.77      250.41     18.52 o
   0   6   4     1620.74     1659.96     69.79 o
   1   6   4      244.09      260.12     15.49 o
   2   6   4      611.66      600.56     18.53 o
   3   6   4     2424.67     2649.79     58.01 o
   4   6   4      121.08      121.42     11.34 o
   5   6   4     1349.10     1300.69     45.27 o
   6   6   4       22.48       31.29     11.96 o
   7   6   4      109.17       80.83     15.14 o
   8   6   4      105.15      102.94     22.49 o
   9   6   4       47.58       96.52    105.33 o
  -9   7   4        6.78      -27.54     72.59 o
  -8   7   4       24.08       30.58     76.91 o
  -7   7   4      284.98      248.19     54.99 o
  -6   7   4      326.28      326.63     27.38 o
  -5   7   4     1174.94     1114.04     54.19 o
  -4   7   4      179.57      204.05     16.32 o
  -3   7   4     1643.76     1637.16     49.24 o
  -2   7   4       39.75       39.83     16.18 o
  -1   7   4       93.03       80.58     14.79 o
   0   7   4     1127.28     1173.74     46.44 o
   1   7   4       83.60       64.95     15.26 o
   2   7   4       39.42       28.44     11.79 o
   3   7   4     1641.77     1667.70     39.17 o
   4   7   4      184.97      199.03     13.29 o
   5   7   4     1151.57     1203.68     53.93 o
   6   7   4      325.62      341.98     26.66 o
   7   7   4      279.68      225.95     75.86 o
   8   7   4       20.92       27.00     72.02 o
   9   7   4        7.42       94.49     88.79 o
  -9   8   4        6.90      129.73     98.17 o
  -8   8   4      344.40      377.43    100.80 o
  -7   8   4      159.15      206.71     78.82 o
  -6   8   4       67.22       37.34     18.15 o
  -5   8   4      102.55       98.33     15.87 o
  -4   8   4      316.37      310.06     21.62 o
  -3   8   4       35.40       42.03     14.41 o
  -2   8   4     1487.96     1549.58     89.04 o
  -1   8   4      163.01      171.01     24.02 o
   0   8   4     2473.67     2272.61     78.80 o
   1   8   4      160.97      151.02     20.44 o
   2   8   4     1503.39     1461.04     56.60 o
   3   8   4       36.77       54.03     11.75 o
   4   8   4      313.51      357.22     21.76 o
   5   8   4      108.07      110.67     14.98 o
   6   8   4       71.37       85.09     19.91 o
   7   8   4      159.10      145.53     27.70 o
   8   8   4      347.73      325.27     33.34 o
   9   8   4        5.70      -82.92     90.27 o
  -8   9   4      168.77      235.56    101.55 o
  -7   9   4      219.43      205.56     75.80 o
  -6   9   4        1.19       -9.46     16.73 o
  -5   9   4      371.02      353.68     29.14 o
  -4   9   4      122.85      150.28     26.59 o
  -3   9   4      350.45      325.62     29.28 o
  -2   9   4       38.57       17.57     20.93 o
  -1   9   4      876.61      974.08     61.24 o
   0   9   4      286.29      288.54     31.00 o
   1   9   4      875.21      969.62     54.06 o
   2   9   4       42.77       49.75     14.79 o
   3   9   4      345.93      324.95     30.92 o
   4   9   4      114.71      133.41     18.13 o
   5   9   4      375.82      424.21     36.78 o
   6   9   4        1.98        1.23     18.32 o
   7   9   4      223.07      127.97     59.23 o
   8   9   4      166.98      192.70     95.20 o
  -8  10   4       21.07       74.41     90.75 o
  -7  10   4       32.17       44.85     69.94 o
  -6  10   4       63.69       96.54     26.57 o
  -5  10   4      197.14      229.40     27.34 o
  -4  10   4       46.03       70.50     20.98 o
  -3  10   4      282.49      194.80     27.87 o
  -2  10   4      468.54      558.35     44.87 o
  -1  10   4       54.45       26.95     16.40 o
   0  10   4       41.52       38.27     17.32 o
   1  10   4       63.01       58.35     16.07 o
   2  10   4      470.08      495.33     43.63 o
   3  10   4      290.62      158.48     33.24 o
   4  10   4       50.16       69.00     15.59 o
   5  10   4      191.22      229.41     38.93 o
   6  10   4       64.27       70.46     27.92 o
   7  10   4       31.56      -19.81     43.94 o
   8  10   4       21.14       23.79     20.78 o
  -8  11   4       11.54      140.12     90.54 o
  -7  11   4        7.29      132.49     58.72 o
  -6  11   4      325.26      290.23     81.16 o
  -5  11   4        6.23      -15.88     25.26 o
  -4  11   4      225.51      240.39     35.18 o
  -3  11   4      896.89      921.87     66.25 o
  -2  11   4      277.33      320.10     36.02 o
  -1  11   4       21.15       35.97     35.16 o
   0  11   4      321.01      318.99     32.03 o
   1  11   4       21.60       67.13     18.09 o
   2  11   4      278.56      294.44     35.97 o
   3  11   4      892.47      935.92    130.57 o
   4  11   4      223.71      226.04     30.15 o
   5  11   4        7.01       37.85     31.86 o
   6  11   4      322.93      300.69     77.86 o
   7  11   4        7.31        4.94     23.91 o
   8  11   4       12.18      -26.93     62.57 o
  -7  12   4       38.69       96.82     71.75 o
  -6  12   4       22.13      -30.78     70.80 o
  -5  12   4       27.54       86.97     57.91 o
  -4  12   4      225.41      242.92     37.41 o
  -3  12   4      146.67      219.32     30.82 o
  -2  12   4      115.82      152.48     31.17 o
  -1  12   4       64.85       83.63     42.32 o
   0  12   4       43.78       17.08     34.89 o
   1  12   4       67.52       54.75     22.01 o
   2  12   4      116.82      145.32     38.89 o
   3  12   4      145.64      191.85     31.59 o
   4  12   4      231.38      325.58     35.53 o
   5  12   4       28.32       77.03     31.92 o
   6  12   4       21.56        9.28     45.39 o
   7  12   4       40.38      104.31     49.12 o
  -7  13   4       24.00       -4.12     34.29 o
  -6  13   4       26.25       19.03     73.94 o
  -5  13   4       46.94      108.80     61.62 o
  -4  13   4        8.27       26.49     24.73 o
  -3  13   4       22.04       39.11     43.20 o
  -2  13   4        7.57       13.26     31.76 o
   0  13   4        1.29       -2.73     28.18 o
   1  13   4      180.26      192.46     42.07 o
   2  13   4        6.65        8.74     37.12 o
   3  13   4       21.80       17.99     53.66 o
   4  13   4        8.87        7.51     27.04 o
   5  13   4       45.13      157.53     68.17 o
   6  13   4       25.06        9.11     49.04 o
   7  13   4       23.33       16.33     30.20 o
  -5  14   4       30.46       -4.49     61.89 o
  -4  14   4       39.07       19.31     24.90 o
  -3  14   4       33.06       27.57     32.63 o
  -1  14   4       28.94       52.06     31.01 o
   0  14   4       58.54       77.59     39.65 o
   2  14   4        2.70       39.15     46.47 o
   4  14   4       35.62       68.00     40.94 o
   5  14   4       32.27       50.42     34.45 o
   6  14   4       35.63     -100.23     66.82 o
  -5  15   4        3.29       50.35     83.73 o
  -4  15   4       32.30       54.23     69.32 o
  -3  15   4       38.75        9.52     29.95 o
  -2  15   4      167.88      212.41     53.49 o
  -1  15   4       24.34       57.24     43.06 o
   0  15   4       23.05      103.00     40.33 o
   4  15   4       33.51       -2.97     43.77 o
   5  15   4        2.92       20.55     58.52 o
  -4  16   4       69.77        5.13     76.37 o
  -1  16   4       52.67      189.69     54.00 o
   2  16   4      167.57      163.71     46.30 o
   1   0   5    18459.85    17850.47    481.68 o
   2   0   5        4.84       16.03      7.54 o
   3   0   5       33.60       34.33      7.92 o
   4   0   5       32.88       26.39      8.28 o
   5   0   5     3395.08     3302.96     77.14 o
   6   0   5        0.86       17.39     10.14 o
   7   0   5       17.93       17.54     24.23 o
   8   0   5      595.86      569.76    104.14 o
   9   0   5      412.16      668.23    109.44 o
  10   0   5        1.89       18.63     59.33 o
  -9   1   5       92.80       88.32     76.00 o
  -8   1   5      219.39      245.67     38.18 o
  -7   1   5       42.35       71.35     31.16 o
  -6   1   5      227.44      190.45     16.35 o
  -5   1   5      915.50      893.35     26.74 o
  -4   1   5      996.60     1027.93     23.70 o
  -3   1   5      838.65      898.09     20.90 o
  -2   1   5     2544.13     2339.00     50.63 o
  -1   1   5     1337.73     1292.29     38.10 o
   0   1   5      884.32      879.85     27.48 o
   1   1   5     1363.94     1396.88     36.90 o
   2   1   5     2543.44     2362.05     49.48 o
   3   1   5      872.59      927.79     19.64 o
   4   1   5     1008.99     1061.67     26.66 o
   5   1   5      921.01      913.01     24.34 o
   6   1   5      230.96      218.93     18.19 o
   7   1   5       41.17       97.09     53.69 o
   8   1   5      221.89      352.49     82.34 o
   9   1   5       91.85       87.71     74.21 o
  10   1   5        4.44       23.39     82.18 o
  -9   2   5       17.88       20.18     49.64 o
  -8   2   5      125.26      116.29     59.97 o
  -7   2   5      322.60      232.32     35.77 o
  -6   2   5      313.00      299.60     20.99 o
  -5   2   5     2705.54     2786.15     82.23 o
  -4   2   5     3650.65     3833.38     78.59 o
  -3   2   5      664.24      654.38     16.69 o
  -2   2   5     1025.27     1013.88     24.50 o
  -1   2   5    21618.01    20326.67    495.44 o
   0   2   5    25346.85    23544.11    599.05 o
   1   2   5    21724.11    20954.63    451.85 o
   2   2   5     1011.33     1041.01     22.55 o
   3   2   5      667.19      675.19     16.23 o
   4   2   5     3585.71     3796.75     63.80 o
   5   2   5     2726.39     2871.31    103.21 o
   6   2   5      303.68      316.45     15.54 o
   7   2   5      327.16      330.46     72.29 o
   8   2   5      133.89      240.26     51.67 o
   9   2   5       16.23      -50.25     47.11 o
  10   2   5      124.79       63.38     82.61 o
 -10   3   5      131.27      112.04     59.06 o
  -9   3   5      140.42       20.59     75.22 o
  -8   3   5        7.02       66.01     69.72 o
  -7   3   5      103.48       93.19     10.21 o
  -6   3   5      753.68      711.02     43.86 o
  -5   3   5       19.28       18.58      8.50 o
  -4   3   5     1519.70     1500.28     38.10 o
  -3   3   5     6223.77     6567.05    119.62 o
  -2   3   5     5340.72     5157.37    108.63 o
  -1   3   5    29509.61    29030.93    753.28 o
   0   3   5     1316.87     1208.08     38.23 o
   1   3   5    29480.46    28662.82    633.42 o
   2   3   5     5323.04     5332.11    100.52 o
   3   3   5     6191.52     6420.99     99.28 o
   4   3   5     1516.38     1528.18     39.43 o
   5   3   5       20.71       10.10      7.51 o
   6   3   5      734.91      742.20     23.26 o
   7   3   5      101.95       98.74     11.79 o
   8   3   5        7.08       25.11     47.18 o
   9   3   5      141.23      228.00     92.50 o
  10   3   5      130.92      219.66     96.69 o
 -10   4   5       46.05      -49.88     98.58 o
  -9   4   5       45.48       47.92     55.08 o
  -8   4   5      207.03      248.54     47.78 o
  -7   4   5      397.58      358.41     34.95 o
  -6   4   5      348.40      350.59     23.96 o
  -5   4   5      923.54      887.82     32.42 o
  -4   4   5     3367.00     3536.52     88.80 o
  -3   4   5      324.85      322.20     14.74 o
  -2   4   5     1164.44     1278.13     35.94 o
  -1   4   5    11202.24    11184.66    214.01 o
   0   4   5    11334.70    10639.77    238.67 o
   1   4   5    11310.23    10781.12    202.52 o
   2   4   5     1169.45     1317.65     37.07 o
   3   4   5      319.06      306.68     14.97 o
   4   4   5     3474.63     3475.42     72.51 o
   5   4   5      924.44      932.29     37.97 o
   6   4   5      345.61      292.70     31.28 o
   7   4   5      386.26      442.50     24.19 o
   8   4   5      205.02      235.36     90.04 o
   9   4   5       48.05      160.74    103.94 o
  10   4   5       46.47      -61.99     60.31 o
  -9   5   5       63.80       33.75     84.98 o
  -8   5   5      183.91      145.77     79.80 o
  -7   5   5      168.34      205.53     24.96 o
  -6   5   5      810.33      778.93     36.05 o
  -5   5   5      572.02      641.54     29.01 o
  -4   5   5      701.99      717.52     25.56 o
  -3   5   5      291.27      353.72     32.19 o
  -2   5   5     1169.70     1098.45     33.62 o
  -1   5   5      529.17      515.13     23.39 o
   0   5   5      627.81      634.39     25.24 o
   1   5   5      538.12      542.80     19.40 o
   2   5   5     1199.41     1059.86     34.08 o
   3   5   5      302.14      313.49     14.29 o
   4   5   5      673.41      655.70     26.25 o
   5   5   5      566.56      563.15     25.10 o
   6   5   5      835.78      809.72     36.57 o
   7   5   5      171.04      217.00     25.48 o
   8   5   5      182.04      182.20     21.05 o
   9   5   5       61.96      249.12     92.23 o
  -9   6   5      181.24      110.79     94.26 o
  -8   6   5      128.56      120.74     92.03 o
  -7   6   5       15.75       28.53     17.14 o
  -6   6   5      387.19      352.28     27.14 o
  -5   6   5     2208.08     2293.71     76.08 o
  -4   6   5     1243.52     1343.40     44.68 o
  -3   6   5      542.89      621.09     27.05 o
  -2   6   5      471.30      480.23     23.23 o
  -1   6   5     4341.93     4606.43    117.10 o
   0   6   5      814.96      892.79     36.56 o
   1   6   5     4331.20     4497.58    108.79 o
   2   6   5      489.37      452.01     22.60 o
   3   6   5      514.58      561.31     20.09 o
   4   6   5     1233.06     1256.07     35.25 o
   5   6   5     2201.92     2129.02     93.10 o
   6   6   5      391.41      388.44     23.11 o
   7   6   5       16.00       18.03     28.02 o
   8   6   5      128.60       95.27     34.29 o
   9   6   5      183.94      255.10     80.32 o
  -9   7   5      111.62       91.39     71.04 o
  -8   7   5       69.59       59.21     20.81 o
  -7   7   5       85.02       69.15     21.52 o
  -6   7   5      163.17      186.21     26.34 o
  -5   7   5      408.93      436.88     26.72 o
  -4   7   5     1396.23     1444.31     53.18 o
  -3   7   5      259.23      307.70     19.41 o
  -2   7   5     3145.02     3257.84    121.13 o
  -1   7   5      578.83      617.49     29.03 o
   0   7   5      761.48      728.88     29.96 o
   1   7   5      575.02      637.24     25.88 o
   2   7   5     3162.97     3268.34     82.78 o
   3   7   5      261.78      298.07     27.81 o
   4   7   5     1423.39     1569.08     61.81 o
   5   7   5      426.40      445.58     24.36 o
   6   7   5      159.11      211.22     26.45 o
   7   7   5       83.79      111.76     21.35 o
   8   7   5       74.20       93.22     42.37 o
   9   7   5      112.88      122.47     69.86 o
  -9   8   5       26.99       44.75     60.31 o
  -8   8   5       30.85       49.06     16.00 o
  -7   8   5        2.89       29.70     20.99 o
  -6   8   5      613.05      599.56     67.51 o
  -5   8   5      100.27       75.16     18.62 o
  -4   8   5      456.03      474.69     30.32 o
  -3   8   5      265.62      275.74     28.32 o
  -2   8   5      844.03      925.97     48.14 o
  -1   8   5      569.87      597.23     34.60 o
   0   8   5     2591.93     2917.08    129.00 o
   1   8   5      541.52      484.48     30.30 o
   2   8   5      848.20      876.79     38.52 o
   3   8   5      267.12      240.00     18.31 o
   4   8   5      451.33      412.41     19.24 o
   5   8   5      101.98      101.68     15.39 o
   6   8   5      617.85      654.64     46.44 o
   7   8   5        2.66       14.39     63.34 o
   8   8   5       29.88       74.51     90.17 o
   9   8   5       26.63       20.99     61.89 o
  -8   9   5       23.38      -24.23     57.67 o
  -7   9   5       48.37       61.70     41.80 o
  -6   9   5       33.95       29.81     41.66 o
  -5   9   5      462.39      406.15     47.42 o
  -4   9   5      382.32      334.55     24.30 o
  -3   9   5      597.38      601.71     37.13 o
  -2   9   5       95.66       71.91     17.70 o
  -1   9   5      768.86      768.48     48.70 o
   0   9   5       30.65       19.11     17.25 o
   1   9   5      795.73      860.71     62.42 o
   2   9   5       94.31      105.50     17.71 o
   3   9   5      590.77      542.30     29.99 o
   4   9   5      378.99      365.46     20.99 o
   5   9   5      454.30      441.40     49.93 o
   6   9   5       35.15       74.27     26.52 o
   7   9   5       49.26       43.19     18.88 o
   8   9   5       22.81       45.75     23.44 o
  -8  10   5      105.53       38.67     71.11 o
  -7  10   5       61.38       70.57     74.14 o
  -6  10   5      167.66      266.94     69.18 o
  -5  10   5       82.61       93.65     28.57 o
  -4  10   5      622.02      501.18     37.00 o
  -3  10   5      180.04      183.67     28.06 o
  -2  10   5      395.39      383.84     90.60 o
  -1  10   5       46.87       32.14     21.81 o
   0  10   5      217.53      267.01     38.00 o
   1  10   5       48.37      100.59     26.32 o
   2  10   5      391.37      363.08     28.39 o
   3  10   5      171.78      182.63     23.09 o
   4  10   5      615.71      469.08     45.03 o
   5  10   5       86.65       79.68     16.78 o
   6  10   5      177.51      195.76     42.42 o
   7  10   5       63.42      130.52     25.93 o
   8  10   5      105.77       99.47     64.91 o
  -8  11   5        5.69       20.21     95.03 o
  -7  11   5        8.78       -2.81     22.80 o
  -6  11   5       42.43       51.03     49.91 o
  -5  11   5       44.47       35.95     47.85 o
  -4  11   5      526.62      608.09     47.92 o
  -3  11   5      322.66      330.42     45.76 o
  -2  11   5      300.00      288.70     36.82 o
  -1  11   5      538.28      505.08     45.63 o
   0  11   5      578.05      625.03     59.88 o
   1  11   5      529.21      539.43     48.87 o
   2  11   5      302.67      289.77     30.95 o
   3  11   5      325.49      300.28     32.40 o
   4  11   5      539.80      574.96     45.59 o
   5  11   5       46.98       56.11     19.92 o
   6  11   5       41.80       46.85     27.00 o
   7  11   5        7.87       43.06     66.82 o
   8  11   5        5.71       11.00     85.82 o
  -7  12   5       68.06       70.33     60.71 o
  -6  12   5      153.68      191.69     69.89 o
  -5  12   5       42.60       58.55     59.06 o
  -4  12   5       24.57       26.31     28.14 o
  -2  12   5       37.60       56.19     20.95 o
   0  12   5        0.04       56.73     42.52 o
   1  12   5      355.30      283.30     36.13 o
   2  12   5       36.02       37.43     33.82 o
   3  12   5      380.81      416.16     75.81 o
   4  12   5       27.12       49.18     27.90 o
   5  12   5       43.51      166.25     51.44 o
   6  12   5      149.40      109.47     37.70 o
   7  12   5       67.23       84.30     29.57 o
  -6  13   5        8.11      -19.00     80.08 o
  -5  13   5       22.64       -2.06     64.26 o
  -4  13   5       95.98      115.88     29.21 o
  -2  13   5       41.76       28.99     32.06 o
  -1  13   5        6.28       56.05     39.15 o
   1  13   5        6.80       28.77     22.54 o
   2  13   5       42.85       77.25     28.79 o
   3  13   5       19.49       -9.38     51.60 o
   4  13   5       91.34      134.32     32.59 o
   5  13   5       22.76       38.80     25.72 o
   6  13   5        8.36      -19.50     42.12 o
  -6  14   5       29.11      117.17     71.11 o
  -5  14   5       49.84      149.43     91.46 o
  -4  14   5       16.50       55.30     47.42 o
  -3  14   5       50.42       37.74     34.74 o
  -2  14   5       49.72       94.63     48.16 o
  -1  14   5      116.07      134.12     64.39 o
   0  14   5       66.59       33.28     36.51 o
   1  14   5      119.64      134.48     43.33 o
   2  14   5       54.61       41.41     39.55 o
   3  14   5       50.52       81.84     47.85 o
   4  14   5       16.88      -12.49     32.20 o
   5  14   5       48.22       30.28     29.65 o
  -5  15   5       79.62      107.79     88.18 o
  -4  15   5        3.10       60.61     69.59 o
   5  15   5       81.16      -66.67     44.45 o
  -4  16   5       37.10       32.80     71.04 o
   0   0   6       92.62      115.16     21.03 o
   1   0   6    17948.02    17227.81    514.82 o
   2   0   6      207.25      240.87     11.39 o
   3   0   6        4.37       22.54      7.48 o
   4   0   6      350.12      331.82     11.15 o
   5   0   6      219.05      197.70     16.33 o
   6   0   6     1118.24     1128.77     42.09 o
   7   0   6      198.84      195.30     35.16 o
   8   0   6       17.99       48.29     58.55 o
   9   0   6       41.97       17.99     55.24 o
  10   0   6       44.23       45.80     88.01 o
  -9   1   6      157.61      173.97     63.92 o
  -8   1   6       49.16       53.74     31.99 o
  -7   1   6       69.44       76.51     35.96 o
  -6   1   6       59.80       57.58      7.86 o
  -5   1   6     1883.62     1929.48     57.74 o
  -4   1   6      398.14      427.85     13.65 o
  -3   1   6      273.33      262.91     10.80 o
  -2   1   6      531.84      572.12     14.51 o
  -1   1   6    11414.53    10686.79    278.40 o
   0   1   6      215.60      230.84     13.49 o
   1   1   6    11491.24    10835.25    298.51 o
   2   1   6      532.05      563.89     14.17 o
   3   1   6      277.21      262.79      9.48 o
   4   1   6      389.59      413.45     14.84 o
   5   1   6     1913.04     1973.41     55.61 o
   6   1   6       57.80       53.07      5.30 o
   7   1   6       67.73      103.00     57.81 o
   8   1   6       51.96      119.63     57.61 o
   9   1   6      162.03      336.87     85.28 o
  10   1   6       11.07      -11.10     48.46 o
  -9   2   6       76.66      -35.23     80.69 o
  -8   2   6      316.62      324.18     72.29 o
  -7   2   6      414.86      366.22     19.04 o
  -6   2   6       90.59       77.58      8.96 o
  -5   2   6     1464.41     1515.23     46.65 o
  -4   2   6     1232.00     1186.71     27.33 o
  -3   2   6     2310.10     2324.64     50.07 o
  -2   2   6     7393.67     7051.54    150.79 o
  -1   2   6     4235.02     4211.09    113.50 o
   0   2   6        3.04       34.31     12.76 o
   1   2   6     4240.47     4302.46     97.21 o
   2   2   6     7398.64     7227.47    162.64 o
   3   2   6     2347.39     2304.12     50.04 o
   4   2   6     1234.73     1176.26     24.41 o
   5   2   6     1476.25     1590.54     48.30 o
   6   2   6       89.23      110.54      7.24 o
   7   2   6      419.79      380.74     67.12 o
   8   2   6      315.80      439.50     61.65 o
   9   2   6       75.83        3.85     74.38 o
  10   2   6       77.51       63.58     84.57 o
 -10   3   6       46.37      -97.53     87.44 o
  -9   3   6       67.59      172.08     58.28 o
  -8   3   6       10.50      125.27     60.14 o
  -7   3   6      382.93      348.79     28.57 o
  -6   3   6      666.55      630.14     56.06 o
  -5   3   6       92.96       89.35      9.79 o
  -4   3   6      332.97      348.96     15.27 o
  -3   3   6      326.32      335.65     14.68 o
  -2   3   6     9443.80     9974.70    218.85 o
  -1   3   6    10318.43    10400.78    242.37 o
   0   3   6      246.13      238.22     15.90 o
   1   3   6    10316.67    10282.12    231.13 o
   2   3   6     9470.76    10067.05    188.03 o
   3   3   6      340.78      357.87     11.09 o
   4   3   6      361.65      342.34     12.59 o
   5   3   6       94.70       88.52     10.36 o
   6   3   6      657.98      636.97     24.75 o
   7   3   6      392.31      390.42     42.86 o
   8   3   6       10.05      -14.78     48.90 o
   9   3   6       63.43      118.56     63.41 o
  10   3   6       46.18      -44.14     64.36 o
 -10   4   6       30.15      -39.97    121.07 o
  -9   4   6       48.42       49.58     85.68 o
  -8   4   6        9.35       31.83     19.21 o
  -7   4   6     2009.06     2014.15    129.89 o
  -6   4   6      915.24      996.41     43.76 o
  -5   4   6      173.47      150.38     16.52 o
  -4   4   6      274.84      273.49     14.17 o
  -3   4   6     5505.90     5629.18    102.95 o
  -2   4   6     9455.45     9932.42    184.50 o
  -1   4   6     2534.23     2648.86     65.19 o
   0   4   6      299.02      286.18     21.07 o
   1   4   6     2460.04     2606.01     53.32 o
   2   4   6     9364.86     9691.97    174.05 o
   3   4   6     5452.86     5739.28    116.67 o
   4   4   6      291.34      280.00     12.52 o
   5   4   6      165.80      178.14     11.65 o
   6   4   6      899.38      966.11     57.09 o
   7   4   6     2015.11     1965.51    102.66 o
   8   4   6       10.82       99.15     55.01 o
   9   4   6       48.07       46.71     87.98 o
  10   4   6       31.75      -41.94     51.17 o
  -9   5   6       30.53        0.13     56.59 o
  -8   5   6       17.59        4.15     51.31 o
  -7   5   6      140.78      109.22     31.18 o
  -6   5   6      535.55      566.64     31.74 o
  -5   5   6      112.83       98.36     13.81 o
  -4   5   6     1832.84     1850.92     67.38 o
  -3   5   6     2164.82     2275.01     57.90 o
  -2   5   6     3348.66     3517.09     90.58 o
  -1   5   6      552.67      544.00     23.53 o
   0   5   6     1965.20     1883.55     54.00 o
   1   5   6      572.37      540.79     26.32 o
   2   5   6     3301.47     3605.71     89.41 o
   3   5   6     2142.61     2331.01     54.99 o
   4   5   6     1808.82     1742.93     46.97 o
   5   5   6      115.04      129.57     12.36 o
   6   5   6      537.98      494.25     29.57 o
   7   5   6      134.16      162.77     22.66 o
   8   5   6       18.85        7.59     62.21 o
   9   5   6       28.61       87.41     54.23 o
  -9   6   6        8.93      -36.31     59.80 o
  -8   6   6      284.82      422.49     91.42 o
  -7   6   6      111.81       60.73     22.00 o
  -6   6   6      632.31      775.99     47.90 o
  -5   6   6     1237.27     1251.67     58.95 o
  -4   6   6      185.57      178.28     17.18 o
  -3   6   6      962.78     1000.42     41.26 o
  -2   6   6     1785.87     1797.08     49.34 o
  -1   6   6      491.93      531.37     21.66 o
   0   6   6      300.27      289.54     13.51 o
   1   6   6      486.51      528.32     22.65 o
   2   6   6     1854.92     1884.61     58.48 o
   3   6   6      975.09     1053.82     47.65 o
   4   6   6      191.19      170.96     12.68 o
   5   6   6     1233.20     1202.06     45.96 o
   6   6   6      654.18      663.22     62.87 o
   7   6   6      107.68        9.28     66.72 o
   8   6   6      287.46      366.93     39.84 o
   9   6   6        9.43      -45.15     65.74 o
  -9   7   6      175.44      139.38     87.07 o
  -8   7   6       16.12      152.00     97.60 o
  -7   7   6       40.90       46.27     18.34 o
  -6   7   6      443.89      455.89     36.33 o
  -5   7   6      267.87      262.76     20.49 o
  -4   7   6      284.43      309.96     21.61 o
  -3   7   6      705.77      677.82     59.57 o
  -2   7   6     1593.24     1622.32     58.13 o
  -1   7   6      177.37      172.11     20.02 o
   0   7   6     2368.21     2491.59     79.30 o
   1   7   6      191.61      160.15     16.38 o
   2   7   6     1563.75     1695.99     54.72 o
   3   7   6      717.85      739.90     33.07 o
   4   7   6      276.16      232.52     18.87 o
   5   7   6      271.27      304.01     20.97 o
   6   7   6      445.00      435.14     32.56 o
   7   7   6       40.37       24.89     18.97 o
   8   7   6       15.72      145.18     79.68 o
   9   7   6      175.53      124.83    100.84 o
  -9   8   6       15.73       96.75     76.37 o
  -8   8   6      217.89      179.90     33.64 o
  -7   8   6       72.80       51.83     18.86 o
  -6   8   6       42.31        8.12     32.48 o
  -5   8   6      179.73      163.41     17.83 o
  -4   8   6     1096.50     1218.33     80.19 o
  -3   8   6      237.72      253.55     20.53 o
  -2   8   6      374.52      433.17     27.96 o
  -1   8   6      249.07      204.28     23.35 o
   0   8   6      287.58      281.44     26.95 o
   1   8   6      243.47      240.27     20.93 o
   2   8   6      371.19      371.66     21.56 o
   3   8   6      227.86      253.62     18.60 o
   4   8   6     1102.34     1193.70     51.37 o
   5   8   6      172.97      155.18     21.22 o
   6   8   6       38.00       27.57     18.09 o
   7   8   6       74.41       76.79     31.82 o
   8   8   6      219.36      182.51     64.83 o
   9   8   6       16.00     -110.39    103.13 o
  -8   9   6       60.22       53.10     29.91 o
  -7   9   6       38.78      101.48     57.27 o
  -6   9   6       40.27       36.70     50.10 o
  -5   9   6      217.01      226.57     25.70 o
  -4   9   6      138.26      140.43     19.41 o
  -3   9   6      260.90      291.65     36.42 o
  -2   9   6      394.41      370.45     47.54 o
  -1   9   6       23.71       48.91     22.12 o
   0   9   6      327.53      310.78     43.60 o
   1   9   6       22.55       12.61     17.75 o
   2   9   6      403.41      415.97     36.78 o
   3   9   6      265.27      328.60     26.56 o
   4   9   6      137.21      133.96     17.26 o
   5   9   6      218.06      235.04     46.96 o
   6   9   6       39.35       38.30     32.15 o
   7   9   6       38.38       50.05     40.14 o
   8   9   6       56.74      -52.83     43.01 o
  -8  10   6       23.81      -60.37     81.13 o
  -7  10   6      141.12      173.71     77.42 o
  -6  10   6       73.75      192.26     65.10 o
  -5  10   6      208.77      244.25     27.80 o
  -4  10   6      297.94      338.19     43.86 o
  -3  10   6      334.31      395.10     34.05 o
  -2  10   6        4.06       31.23     19.60 o
  -1  10   6      281.15      292.05     46.17 o
   0  10   6      155.28      186.05     57.81 o
   1  10   6      270.82      178.32     33.38 o
   2  10   6        4.14       33.44     22.12 o
   3  10   6      351.73      360.34     45.47 o
   4  10   6      295.38      300.08     29.46 o
   5  10   6      205.17      151.55     29.70 o
   6  10   6       74.35       75.56     24.81 o
   7  10   6      135.56      217.92     56.99 o
   8  10   6       23.19       23.49     22.92 o
  -8  11   6       82.48       26.35     31.00 o
  -7  11   6       29.83       33.31     76.91 o
  -6  11   6      102.81      140.93     60.61 o
  -5  11   6       85.72       79.39     37.12 o
  -4  11   6      361.61      440.30     84.61 o
  -3  11   6       43.61       74.92     35.33 o
  -2  11   6      135.79      146.67     54.23 o
  -1  11   6      100.73      128.09     49.66 o
   0  11   6      149.53       79.41     33.28 o
   1  11   6      100.13       83.21     46.23 o
   2  11   6      136.95      121.42     23.80 o
   3  11   6       49.30       68.79     19.68 o
   4  11   6      350.88      375.95     49.28 o
   5  11   6       82.59       78.44     27.24 o
   6  11   6      106.69        9.98     44.02 o
   7  11   6       27.81       35.77     44.65 o
   8  11   6       81.91       96.97     75.02 o
  -7  12   6       17.46      -27.00     69.62 o
  -6  12   6        0.51      -24.06     37.56 o
  -5  12   6      108.39      132.76     68.10 o
  -4  12   6       41.58       90.40     28.94 o
  -3  12   6      156.06      173.02     57.54 o
  -2  12   6      546.99      504.39     65.50 o
  -1  12   6       99.99       90.21     36.65 o
   1  12   6      107.41      105.70     41.04 o
   2  12   6      552.97      638.96     57.88 o
   3  12   6      158.21      280.14     51.90 o
   4  12   6       42.34        7.96     60.07 o
   5  12   6      109.58      137.34     31.42 o
   6  12   6        0.41       14.47     22.42 o
   7  12   6       18.48       73.23     49.90 o
  -6  13   6       10.31       68.41     90.98 o
  -5  13   6       28.83      -37.83     53.08 o
  -4  13   6      144.10      216.56     57.98 o
  -3  13   6      101.53      169.18     39.79 o
  -2  13   6       81.50       41.47     28.02 o
  -1  13   6        6.55       72.66     34.19 o
   0  13   6       42.72        6.45     47.28 o
   1  13   6        7.58       15.90     20.19 o
   2  13   6       81.79       41.89     45.96 o
   3  13   6       96.09       98.68     35.94 o
   4  13   6      144.69      161.38     74.92 o
   5  13   6       28.27       62.68     23.76 o
   6  13   6        9.59        0.02     33.39 o
  -6  14   6       69.13      -31.99     90.78 o
  -5  14   6       32.07       82.38     69.08 o
  -4  14   6       59.06      116.77     57.64 o
  -3  14   6      136.90      152.18     36.52 o
  -2  14   6       90.47      174.44     61.72 o
  -1  14   6      144.05      233.23     41.64 o
   0  14   6        0.32        7.19     36.85 o
   1  14   6      139.75      219.36     56.70 o
   3  14   6      134.70      127.57     43.43 o
   4  14   6       57.76      117.95     48.19 o
   5  14   6       33.36       27.37     58.65 o
  -5  15   6       14.88       61.35     56.26 o
  -4  15   6        6.15       -6.68     36.48 o
   5  15   6       14.28      -96.59     64.39 o
  -4  16   6       88.34       63.99     43.94 o
   4  16   6       90.35      -15.66     55.11 o
  -2  17   6       36.39       -6.22     35.98 o
   2  17   6       38.44        4.80     60.86 o
   1   0   7       98.30       80.85     11.01 o
   2   0   7      887.85      855.64     23.43 o
   3   0   7       61.09       56.42     10.15 o
   4   0   7      743.67      725.48     19.42 o
   5   0   7     1626.81     1603.61     45.10 o
   6   0   7     1201.28     1197.69     47.00 o
   7   0   7       97.60       76.73     19.36 o
   8   0   7      404.51      466.42     84.94 o
   9   0   7       20.16      -37.76     53.15 o
  10   0   7       17.91      -33.31     94.53 o
  -9   1   7       51.90       37.90     65.10 o
  -8   1   7      123.59      213.96     64.26 o
  -7   1   7       98.79       93.70     15.56 o
  -6   1   7      217.96      195.50     13.62 o
  -5   1   7      229.23      227.80     13.24 o
  -4   1   7      309.48      291.48     11.65 o
  -3   1   7      362.37      372.70     12.76 o
  -2   1   7     7274.94     6917.58    165.36 o
  -1   1   7    10982.62    10451.51    270.78 o
   0   1   7        5.74       13.09      4.72 o
   1   1   7    10907.65    10315.54    275.26 o
   2   1   7     7237.17     7046.31    127.85 o
   3   1   7      359.73      381.43     13.14 o
   4   1   7      310.25      304.99     12.56 o
   5   1   7      228.80      199.15     14.30 o
   6   1   7      218.05      207.34     19.01 o
   7   1   7      100.25       90.65     19.61 o
   8   1   7      127.68      232.01     74.55 o
   9   1   7       50.79       54.47     49.95 o
  10   1   7      132.12      111.75     56.90 o
 -10   2   7       73.29       60.31     68.84 o
  -9   2   7       25.27       33.28     62.26 o
  -8   2   7      259.59      384.49     85.72 o
  -7   2   7      109.71      128.67     24.00 o
  -6   2   7      293.71      285.24     15.11 o
  -5   2   7      474.59      488.00     22.15 o
  -4   2   7      786.95      814.67     21.27 o
  -3   2   7      511.65      560.98     15.85 o
  -2   2   7     3115.42     3359.24     62.73 o
  -1   2   7     1309.01     1257.85     35.70 o
   0   2   7     1708.71     1645.92     45.24 o
   1   2   7     1281.29     1232.82     41.46 o
   2   2   7     3061.19     3197.74     66.60 o
   3   2   7      506.20      520.94     15.91 o
   4   2   7      798.66      798.02     21.62 o
   5   2   7      474.73      484.73     19.59 o
   6   2   7      299.34      288.88     16.90 o
   7   2   7       99.69      115.23      7.75 o
   8   2   7      259.22      395.99     92.10 o
   9   2   7       25.43       68.07     72.83 o
  10   2   7       74.28      185.98    114.67 o
 -10   3   7       19.54       -1.21     84.01 o
  -9   3   7       41.21       -9.35     72.89 o
  -8   3   7      110.04      141.27     61.93 o
  -7   3   7      116.05      110.00     38.49 o
  -6   3   7      422.39      438.51     30.78 o
  -5   3   7        8.07       11.46      7.72 o
  -4   3   7     1111.35     1070.68     37.08 o
  -3   3   7      319.77      316.59     14.18 o
  -2   3   7     2875.13     2749.11     58.79 o
  -1   3   7     1131.19     1182.94     31.78 o
   0   3   7      177.51      193.89     20.42 o
   1   3   7     1172.89     1169.93     45.72 o
   2   3   7     2821.45     2716.52     51.44 o
   3   3   7      283.63      275.36     14.70 o
   4   3   7     1110.75     1043.47     26.97 o
   5   3   7        8.14       11.27      8.13 o
   6   3   7      419.00      365.67     22.63 o
   7   3   7      129.68      137.94     22.63 o
   8   3   7      114.45      140.76     68.57 o
   9   3   7       41.54      144.10     95.88 o
  10   3   7       18.65      -31.61    115.86 o
 -10   4   7        9.04     -154.33    114.20 o
  -9   4   7       31.38       26.59     65.23 o
  -8   4   7      234.11      170.84     23.53 o
  -7   4   7      287.37      253.63     29.31 o
  -6   4   7       29.45       28.85     12.21 o
  -5   4   7       46.26       48.35     11.45 o
  -4   4   7      727.14      665.15     26.64 o
  -3   4   7     4889.76     5300.77    112.23 o
  -2   4   7     3775.47     3975.07     76.44 o
  -1   4   7      568.23      601.48     18.56 o
   0   4   7       12.31       36.29     14.13 o
   1   4   7      563.43      536.82     35.47 o
   2   4   7     3816.81     4121.24     74.11 o
   3   4   7     4977.17     5353.09    107.87 o
   4   4   7      713.51      631.25     21.46 o
   5   4   7       49.04       49.87      8.34 o
   6   4   7       30.42       51.65     12.00 o
   7   4   7      291.75      304.75     26.37 o
   8   4   7      225.94      203.63     73.33 o
   9   4   7       32.66       87.37     95.37 o
  10   4   7        8.19     -157.94    105.29 o
  -9   5   7       37.23      -29.16     78.67 o
  -8   5   7       16.66       18.77     15.95 o
  -7   5   7     1094.02     1110.60     83.47 o
  -6   5   7       39.24       12.39     10.77 o
  -5   5   7      210.04      199.12     17.05 o
  -4   5   7       66.09       61.57     11.20 o
  -3   5   7     4753.55     4921.87     88.49 o
  -2   5   7      480.42      537.65     22.26 o
  -1   5   7     2587.96     2668.54     64.35 o
   0   5   7     1863.00     1967.80     50.71 o
   1   5   7     2556.01     2497.14     62.55 o
   2   5   7      503.03      496.91     18.31 o
   3   5   7     4816.73     4819.81    109.94 o
   4   5   7       67.03       61.02     11.16 o
   5   5   7      206.90      217.33     23.35 o
   6   5   7       37.33       30.67      9.84 o
   7   5   7     1070.35     1187.74     86.94 o
   8   5   7       14.41       21.66     12.34 o
   9   5   7       36.47       32.70     63.92 o
  -9   6   7       87.88      -54.06     74.68 o
  -8   6   7       58.77        6.23     38.22 o
  -7   6   7      149.69      120.50     26.50 o
  -6   6   7        9.43       30.23     16.11 o
  -5   6   7     1415.72     1440.46     62.40 o
  -4   6   7      403.86      412.27     22.91 o
  -3   6   7      859.18      865.56     33.16 o
  -2   6   7     7933.52     8365.36    173.72 o
  -1   6   7     1590.71     1649.73     54.49 o
   0   6   7        0.93        7.20     14.14 o
   1   6   7     1595.59     1688.23     49.08 o
   2   6   7     7924.81     8119.39    171.49 o
   3   6   7      854.58      971.01     32.15 o
   4   6   7      393.91      379.50     20.77 o
   5   6   7     1417.36     1381.04     43.68 o
   6   6   7        9.98       16.31     12.41 o
   7   6   7      155.65      138.41     17.90 o
   8   6   7       62.88       63.64     20.36 o
   9   6   7       87.29      101.85     85.08 o
  -9   7   7       24.96        9.18     95.54 o
  -8   7   7       22.21       25.47     59.88 o
  -7   7   7      251.35      239.55     35.62 o
  -6   7   7       70.13       66.02     21.99 o
  -5   7   7      134.92      131.71     13.83 o
  -4   7   7      379.88      380.83     26.67 o
  -3   7   7      298.49      295.71     22.56 o
  -2   7   7     1405.83     1440.54     49.41 o
  -1   7   7      238.95      220.70     21.75 o
   0   7   7      387.23      395.62     37.06 o
   1   7   7      235.61      207.63     26.94 o
   2   7   7     1348.52     1403.79     45.77 o
   3   7   7      291.88      303.46     19.01 o
   4   7   7      391.79      380.99     20.96 o
   5   7   7      143.13      122.09     16.14 o
   6   7   7       63.43       80.09     22.59 o
   7   7   7      250.05      241.21     43.40 o
   8   7   7       21.73       45.94     19.09 o
   9   7   7       23.77       89.79     55.99 o
  -9   8   7       33.40       -4.29     79.04 o
  -8   8   7       24.39      -24.16     50.72 o
  -7   8   7      165.91      129.72     68.76 o
  -6   8   7      129.51      144.07     31.87 o
  -5   8   7      227.09      194.00     23.31 o
  -4   8   7      134.07      152.59     19.67 o
  -3   8   7      380.10      412.84     25.28 o
  -2   8   7       27.15       35.11     14.60 o
  -1   8   7        3.13      -15.89     15.82 o
   0   8   7     1638.83     1669.44     95.15 o
   1   8   7        1.66        3.57      9.51 o
   2   8   7       26.16       27.42     14.68 o
   3   8   7      379.54      344.31     23.64 o
   4   8   7      143.67      141.51     16.20 o
   5   8   7      221.16      171.57     33.60 o
   6   8   7      129.39      152.26     30.77 o
   7   8   7      168.65       64.94     45.98 o
   8   8   7       25.75      109.98     44.83 o
   9   8   7       32.95       40.80     60.85 o
  -8   9   7       34.69       68.91     53.39 o
  -7   9   7       74.88       81.27     89.97 o
  -6   9   7      101.14      110.06     31.23 o
  -5   9   7      249.55      194.79     73.03 o
  -4   9   7      138.62        9.45     41.41 o
  -3   9   7       64.11       45.12     14.55 o
  -2   9   7      399.20      341.63     42.32 o
  -1   9   7      203.65      137.07     23.22 o
   0   9   7      286.06      254.65     67.51 o
   1   9   7      195.77      189.74     31.03 o
   2   9   7      391.94      367.81     40.93 o
   3   9   7       68.04       68.68     16.23 o
   4   9   7      138.94      132.43     21.63 o
   5   9   7      249.86      177.30     29.89 o
   6   9   7      103.22      114.53     23.42 o
   7   9   7       73.53       43.75     22.42 o
   8   9   7       34.04       29.49     54.43 o
  -8  10   7       41.71      196.92     81.53 o
  -7  10   7       80.78      205.32     87.51 o
  -6  10   7       28.21       94.70     64.12 o
  -5  10   7       50.25       66.67     26.36 o
  -4  10   7       56.51       19.34     16.83 o
  -3  10   7       33.18        5.16     14.83 o
  -2  10   7      619.96      563.25     44.46 o
  -1  10   7      410.48      499.55     59.55 o
   0  10   7        9.77       23.30     18.94 o
   1  10   7      415.08      410.77     49.17 o
   2  10   7      615.30      588.96     45.99 o
   3  10   7       31.66       11.63     15.33 o
   4  10   7       52.48       15.54     16.82 o
   5  10   7       47.27       39.48     17.59 o
   6  10   7       23.79       60.41     19.99 o
   7  10   7       82.57       91.62     26.83 o
   8  10   7       43.77       28.44     65.80 o
  -7  11   7       10.26        7.22     47.79 o
  -6  11   7        2.69      -19.94     23.48 o
  -5  11   7       55.44       57.83     40.01 o
  -4  11   7       19.21      -26.03     22.30 o
  -3  11   7      154.82      130.22     27.33 o
  -2  11   7      797.50      880.71     94.63 o
  -1  11   7       15.62      -12.37     19.68 o
   0  11   7      130.64      118.01     30.78 o
   1  11   7       15.21       24.70     29.39 o
   2  11   7      797.09      873.58     70.23 o
   3  11   7      147.69       90.01     30.76 o
   4  11   7       21.37       36.46     26.63 o
   5  11   7       55.38      111.37     41.83 o
   6  11   7        2.35      -13.32     50.76 o
   7  11   7       10.85      -20.68     31.99 o
  -7  12   7        2.77     -124.29     86.83 o
  -6  12   7       71.68       93.48     78.29 o
  -5  12   7       72.38      121.56     63.24 o
  -4  12   7       90.84       57.84     47.08 o
  -3  12   7      334.35      261.69     56.68 o
  -2  12   7       19.56       16.27     39.05 o
  -1  12   7      192.12      285.10     50.82 o
   0  12   7      214.72      411.15     56.97 o
   1  12   7      194.05      335.32     62.87 o
   2  12   7       21.91       69.42     23.71 o
   3  12   7      333.93      364.96     60.56 o
   4  12   7       90.15       44.83     27.09 o
   5  12   7       76.98       95.50     43.65 o
   6  12   7       73.09       47.45     26.42 o
   7  12   7        2.72      -42.00     59.52 o
  -6  13   7       12.13        0.40     68.41 o
  -5  13   7       23.25      -73.37     64.86 o
  -4  13   7       68.04      122.23     58.86 o
  -3  13   7       85.16      181.19     45.32 o
  -2  13   7      411.73      545.06     76.64 o
   0  13   7       95.35      158.44     53.73 o
   1  13   7       98.50       84.27     30.74 o
   2  13   7      409.22      513.06     78.09 o
   3  13   7       86.32       73.62     30.36 o
   4  13   7       71.67       81.87     35.81 o
   5  13   7       23.96       57.74     63.11 o
   6  13   7       11.13       20.62     26.29 o
  -6  14   7       11.40       11.91     36.11 o
  -5  14   7       60.87       28.79     67.53 o
  -4  14   7       31.14       80.29     57.57 o
  -3  14   7      417.56      545.36     81.13 o
  -2  14   7      245.57      296.54     76.74 o
   0  14   7      184.58      195.87     37.79 o
   1  14   7      103.31      110.22     48.56 o
   3  14   7      420.06      632.77    108.23 o
   4  14   7       30.07       13.09     42.39 o
   6  14   7       11.71       52.31     39.62 o
  -5  15   7       82.02       34.27     38.59 o
  -4  15   7       22.12      157.87     63.51 o
  -1  15   7       51.79      164.65     62.74 o
   5  15   7       82.17       31.35     40.50 o
   0  16   7       15.91       62.06     58.15 o
   1  16   7       29.19      131.82     64.09 o
   1  17   7       26.36       71.07     47.55 o
   0   0   8    23942.13    23597.18    926.21 o
   1   0   8      892.17      879.61     30.11 o
   2   0   8      642.76      622.10     18.88 o
   3   0   8        0.32        2.34      7.24 o
   4   0   8     1327.25     1347.03     29.24 o
   5   0   8      477.36      454.50     19.28 o
   6   0   8      660.62      692.56     29.37 o
   7   0   8        8.82       14.96     11.85 o
   8   0   8       21.53       10.66     46.98 o
   9   0   8       13.23       21.67     60.51 o
  10   0   8      219.39      324.75     88.38 o
  -9   1   8      165.20      242.10     75.76 o
  -8   1   8      235.09      253.38     69.35 o
  -7   1   8      288.93      249.44     21.26 o
  -6   1   8      614.42      638.43     28.26 o
  -5   1   8      928.23      931.77     29.35 o
  -4   1   8     1179.44     1175.40     29.00 o
  -3   1   8      944.44      925.98     23.00 o
  -2   1   8      127.44      129.74     10.31 o
  -1   1   8     3129.46     3159.93     79.06 o
   0   1   8     5597.99     5583.85    151.17 o
   1   1   8     3201.07     3177.46     79.84 o
   2   1   8      139.38      146.51      8.19 o
   3   1   8      941.85      931.21     23.33 o
   4   1   8     1181.03     1137.29     25.75 o
   5   1   8      905.83      925.67     32.16 o
   6   1   8      626.38      643.13     41.53 o
   7   1   8      290.24      251.13     27.09 o
   8   1   8      232.20      124.70     63.55 o
   9   1   8      164.87      298.09     62.87 o
  10   1   8       76.72      123.52    115.21 o
 -10   2   8      114.30       76.00     78.46 o
  -8   2   8       25.81       25.11     58.59 o
  -7   2   8       26.48       15.51     20.16 o
  -6   2   8      171.94      175.36     13.09 o
  -5   2   8     1312.29     1225.29     37.04 o
  -4   2   8      913.76      911.38     26.85 o
  -3   2   8     2334.01     2127.52     50.53 o
  -2   2   8     7043.94     7248.88    173.19 o
  -1   2   8     4228.49     3833.12     95.17 o
   0   2   8     1224.95     1218.73     39.85 o
   1   2   8     4274.83     3997.02     81.19 o
   2   2   8     7107.55     7352.91    144.11 o
   3   2   8     2339.19     2164.52     48.05 o
   4   2   8      891.14      921.17     25.51 o
   5   2   8     1311.91     1174.58     38.50 o
   6   2   8      170.33      164.17     13.08 o
   7   2   8       25.60       39.02     12.49 o
   8   2   8       26.91       16.84     48.46 o
   9   2   8       80.81       97.16     54.47 o
  10   2   8      111.18       68.52     54.39 o
 -10   3   8       69.19       86.26    128.24 o
  -9   3   8        1.01       18.46     52.98 o
  -8   3   8      247.66      193.47     28.61 o
  -7   3   8      420.52      420.16     44.96 o
  -6   3   8      623.90      645.41     31.49 o
  -5   3   8      511.00      472.62     21.68 o
  -4   3   8     1885.69     1986.39     55.62 o
  -3   3   8      168.26      141.85     13.88 o
  -2   3   8    11553.03    11759.57    205.42 o
  -1   3   8     3048.11     3039.35     69.50 o
   0   3   8     1326.94     1252.56     28.92 o
   1   3   8     2984.62     3110.97     69.61 o
   2   3   8    11499.06    12084.92    222.82 o
   3   3   8      176.19      137.99      8.83 o
   4   3   8     1857.78     1828.70     38.23 o
   5   3   8      516.14      503.29     21.45 o
   6   3   8      629.11      640.03     29.73 o
   7   3   8      425.75      467.32     35.99 o
   8   3   8      241.46      331.74     96.45 o
   9   3   8        1.16      -47.80     78.80 o
  10   3   8       71.41      -59.85    100.10 o
  -9   4   8      277.39      298.83     90.81 o
  -8   4   8      106.11       70.34     46.35 o
  -7   4   8      428.24      362.57     33.18 o
  -6   4   8      145.79      139.22     14.57 o
  -5   4   8      477.79      488.56     25.89 o
  -4   4   8      429.16      443.02     19.88 o
  -3   4   8      691.87      720.75     24.56 o
  -2   4   8     3511.94     3837.70     67.84 o
  -1   4   8     1068.21     1030.20     35.27 o
   0   4   8      582.95      589.02     29.75 o
   1   4   8     1029.53     1020.58     28.87 o
   2   4   8     3467.35     3674.63     79.31 o
   3   4   8      694.10      731.65     22.73 o
   4   4   8      428.98      424.99     16.70 o
   5   4   8      473.75      490.66     21.56 o
   6   4   8      144.10      135.82     19.54 o
   7   4   8      429.58      352.59     46.82 o
   8   4   8      109.31       80.65     43.77 o
   9   4   8      277.55      468.62     88.01 o
  -9   5   8      120.52       86.77     63.88 o
  -8   5   8        1.22        8.71     19.95 o
  -7   5   8       34.17       37.39     29.17 o
  -6   5   8      100.38       93.34     18.72 o
  -5   5   8      354.23      322.85     23.43 o
  -4   5   8      222.03      195.01     15.93 o
  -3   5   8     1847.28     1819.10     52.00 o
  -2   5   8     2270.74     2365.30     50.11 o
  -1   5   8     5765.19     6056.51    112.83 o
   0   5   8       97.86       94.49     12.37 o
   1   5   8     5799.24     5848.69    115.99 o
   2   5   8     2281.89     2385.00     55.18 o
   3   5   8     1807.22     1712.86     41.77 o
   4   5   8      216.90      197.64     15.16 o
   5   5   8      346.05      312.59     25.37 o
   6   5   8      103.13       77.38     15.14 o
   7   5   8       36.73        1.92     33.48 o
   8   5   8        1.29       17.06     16.87 o
   9   5   8      121.77       46.43     59.44 o
  -9   6   8       61.99      143.24     43.97 o
  -8   6   8      196.58      134.07     34.46 o
  -7   6   8      522.62      445.06     72.86 o
  -6   6   8      280.53      281.18     28.48 o
  -5   6   8     1033.31      953.58     47.21 o
  -4   6   8      398.08      417.21     32.40 o
  -3   6   8     3673.55     4159.71    120.03 o
  -2   6   8     4528.98     4767.80    102.31 o
  -1   6   8      235.27      238.89     17.15 o
   0   6   8      164.89      202.19     17.20 o
   1   6   8      225.06      233.59     22.55 o
   2   6   8     4545.50     4730.34    116.24 o
   3   6   8     3633.76     3784.01    121.14 o
   4   6   8      399.85      423.13     20.03 o
   5   6   8     1021.10     1059.83     45.81 o
   6   6   8      277.33      222.44     21.30 o
   7   6   8      519.19      356.82     93.92 o
   8   6   8      196.12      224.36     29.47 o
   9   6   8       61.81      240.33    100.74 o
  -9   7   8       73.39       30.20     59.80 o
  -8   7   8       52.85       23.05     16.26 o
  -7   7   8       69.71       75.35     25.23 o
  -6   7   8       56.97       59.34     20.43 o
  -5   7   8     1140.48     1085.23     54.17 o
  -4   7   8       98.26       95.35     14.51 o
  -3   7   8      203.25      212.08     17.67 o
  -2   7   8     4736.48     4970.02    135.32 o
  -1   7   8      959.05      960.68     38.87 o
   0   7   8     1570.56     1537.04     87.26 o
   1   7   8      980.60      943.14     54.79 o
   2   7   8     4746.70     4736.12    130.94 o
   3   7   8      191.91      172.72     14.50 o
   4   7   8       96.35       99.69     14.24 o
   5   7   8     1145.12     1102.95     53.26 o
   6   7   8       54.11       34.30     18.59 o
   7   7   8       68.16       48.25     20.65 o
   8   7   8       51.48       87.42     24.26 o
   9   7   8       70.74       80.17     66.61 o
  -9   8   8        1.68       27.03     91.05 o
  -8   8   8       68.15       59.70     70.09 o
  -7   8   8      203.14      224.22     74.68 o
  -6   8   8       75.47       49.71     19.46 o
  -5   8   8        3.81       16.59     15.11 o
  -4   8   8      549.95      475.96     37.29 o
  -3   8   8      344.61      374.89     35.85 o
  -2   8   8       69.41       85.69     14.86 o
  -1   8   8      215.86      240.01     36.12 o
   0   8   8     1541.05     1442.68     83.74 o
   1   8   8      212.96      192.21     38.34 o
   2   8   8       71.56       63.65     14.24 o
   3   8   8      349.55      295.06     21.40 o
   4   8   8      554.38      538.63     32.10 o
   5   8   8        4.12        5.46     13.05 o
   6   8   8       75.48       37.99     34.75 o
   7   8   8      203.68      291.40     36.58 o
   8   8   8       68.86      130.13     72.24 o
   9   8   8        1.67       65.64     70.16 o
  -8   9   8       48.36       24.12     27.71 o
  -7   9   8       21.74       57.54     68.10 o
  -6   9   8      173.01      119.74     47.31 o
  -5   9   8      108.16      118.96     23.03 o
  -4   9   8      289.91      349.22     65.67 o
  -3   9   8      227.04      199.17     27.14 o
  -2   9   8      393.90      313.68     63.60 o
  -1   9   8       24.16       64.39     18.92 o
   0   9   8      699.08      727.71     55.08 o
   1   9   8       26.79       25.01     34.42 o
   2   9   8      400.18      342.13     27.13 o
   3   9   8      225.50      196.14     29.56 o
   4   9   8      276.18      295.51     28.30 o
   5   9   8      113.78       86.26     18.65 o
   6   9   8      169.50      220.67     73.13 o
   7   9   8       21.33      -34.35     38.26 o
   8   9   8       47.45       17.51     97.23 o
  -8  10   8       54.31      103.54     67.33 o
  -7  10   8       42.34      185.24     78.94 o
  -6  10   8      158.53      117.24     57.51 o
  -5  10   8       93.22      101.08     24.46 o
  -4  10   8       24.21        5.08     15.69 o
  -3  10   8      413.15      422.24     43.79 o
  -2  10   8      672.92      670.43     79.88 o
  -1  10   8      111.16      115.66     25.17 o
   0  10   8      155.27      225.84     55.19 o
   1  10   8      117.16      101.21     25.81 o
   2  10   8      680.01      718.43    160.69 o
   3  10   8      428.91      435.60     33.49 o
   4  10   8       26.46       12.25     25.89 o
   5  10   8       92.15       36.97     35.77 o
   6  10   8      156.87      144.71     46.13 o
   7  10   8       42.25       57.47     22.89 o
   8  10   8       53.51      -43.33     44.39 o
  -7  11   8      161.11      121.93     83.12 o
  -6  11   8      106.92      131.91     35.16 o
  -5  11   8       99.12       71.82     23.41 o
  -4  11   8      204.05      205.11     38.80 o
  -3  11   8      426.86      371.90     76.02 o
  -2  11   8      205.50      185.95     46.17 o
  -1  11   8      219.87      255.47     46.74 o
   0  11   8       49.30        4.72     30.54 o
   1  11   8      220.80      220.90     29.80 o
   2  11   8      207.63      185.48     31.51 o
   3  11   8      427.75      383.33     49.54 o
   4  11   8      207.54      218.59     37.38 o
   5  11   8      101.54       95.12     19.52 o
   6  11   8      108.60      137.08     30.83 o
   7  11   8      157.54      179.43     61.29 o
  -7  12   8        3.09        9.92     58.32 o
  -6  12   8       24.75       10.13     41.90 o
  -5  12   8       18.62       25.34     51.06 o
  -4  12   8       20.87       62.69     24.44 o
  -3  12   8      637.19      530.17     83.93 o
  -2  12   8     1114.57     1437.21    115.08 o
   0  12   8      106.15      123.72     60.64 o
   1  12   8      228.99      201.27     55.04 o
   2  12   8     1111.59     1241.03    155.26 o
   3  12   8      639.49      673.18     54.84 o
   4  12   8       21.54       84.43     31.91 o
   5  12   8       16.97       16.97     68.51 o
   6  12   8       22.93       43.59     41.24 o
   7  12   8        3.42      -61.16     83.78 o
  -6  13   8       27.89      -50.72     52.21 o
  -5  13   8       40.42       36.82     45.02 o
  -4  13   8       62.27       14.68     59.97 o
  -3  13   8      191.87      194.78     69.18 o
  -2  13   8       96.07      135.36     47.21 o
   0  13   8      115.39       84.34     43.60 o
   1  13   8       36.01      127.06     55.04 o
   2  13   8       97.64      124.73     37.80 o
   3  13   8      182.62      139.48     37.23 o
   4  13   8       63.67       32.29     35.55 o
   5  13   8       38.17        3.61     54.00 o
   6  13   8       27.19       15.29     44.38 o
  -5  14   8       67.60       44.85     68.00 o
  -4  14   8        6.43       97.19     58.38 o
  -3  14   8      703.84      661.69    103.37 o
   4  14   8        6.78      -18.83     41.64 o
  -4  15   8       23.95       55.92     57.61 o
  -3  15   8       61.44       85.85     59.43 o
  -1  15   8       29.84       75.53     44.58 o
   2  15   8      128.49      183.25     58.35 o
  -3  16   8       50.13        1.38     57.81 o
   0  16   8        0.51      -40.56     61.29 o
   1  16   8       16.68       57.30     52.11 o
  -1  17   8       43.76       23.96     57.47 o
   0  17   8        4.18       35.90     39.95 o
   1  17   8       44.25       45.82     39.00 o
   1   0   9     1302.42     1371.33     34.43 o
   2   0   9      247.45      236.62     11.60 o
   3   0   9      321.49      328.76     13.23 o
   4   0   9       22.82       23.07      7.92 o
   5   0   9        0.18        6.62      6.66 o
   6   0   9        9.44       13.39     11.17 o
   7   0   9     1024.33     1139.57     77.23 o
   8   0   9        0.80      -13.36     52.81 o
   9   0   9       42.61      128.38     78.67 o
  10   0   9       10.07      -34.69     75.36 o
 -10   1   9       39.09      158.88    115.38 o
  -9   1   9       65.64        9.21     85.38 o
  -8   1   9      149.06       94.56     58.86 o
  -7   1   9      279.45      267.10     43.28 o
  -6   1   9      589.64      552.24     21.69 o
  -5   1   9      649.18      662.48     25.07 o
  -4   1   9      139.31      127.09      9.77 o
  -3   1   9     2037.85     2049.01     46.76 o
  -2   1   9     3859.89     3780.43     78.27 o
  -1   1   9     1987.86     1905.70     46.62 o
   0   1   9      739.51      755.93     26.20 o
   1   1   9     1987.57     1880.98     48.06 o
   2   1   9     3859.54     3780.47     76.72 o
   3   1   9     2036.93     2032.22     42.36 o
   4   1   9      151.83      152.24      9.83 o
   5   1   9      649.83      631.79     24.31 o
   6   1   9      578.64      566.31     27.24 o
   7   1   9      285.23      310.30     19.39 o
   8   1   9      154.38       69.86     79.51 o
   9   1   9       66.09       -0.53     86.75 o
  10   1   9       37.91      183.38     95.40 o
 -10   2   9       31.85       20.86    118.62 o
  -9   2   9       22.05       37.66     61.25 o
  -8   2   9       38.26       18.63     40.70 o
  -7   2   9       54.67       25.67     16.49 o
  -6   2   9      647.43      657.56     27.44 o
  -5   2   9       74.30       85.35     13.00 o
  -4   2   9      215.94      218.88     12.53 o
  -3   2   9      993.34      977.54     26.47 o
  -2   2   9     1047.51      999.62     24.23 o
  -1   2   9      169.51      199.56     15.41 o
   0   2   9        8.26        7.94     12.31 o
   1   2   9      172.33      178.73     11.61 o
   2   2   9     1011.08     1008.51     34.97 o
   3   2   9      961.99     1013.99     23.78 o
   4   2   9      211.09      231.22     14.66 o
   5   2   9       73.73       65.09      9.08 o
   6   2   9      642.30      608.75     31.32 o
   7   2   9       48.18       51.53     21.29 o
   8   2   9       36.15       53.93     40.53 o
   9   2   9       20.74       40.78    116.28 o
  10   2   9       31.56      -41.82     49.14 o
  -9   3   9       52.09      -44.55     48.49 o
  -8   3   9      121.77      147.84     19.30 o
  -7   3   9      315.20      342.31     90.44 o
  -6   3   9     1477.41     1635.31     65.37 o
  -5   3   9      363.42      373.61     27.96 o
  -4   3   9      268.74      268.75     16.39 o
  -3   3   9      914.95      993.29     30.04 o
  -2   3   9     1718.18     1609.57     45.69 o
  -1   3   9     2943.93     3028.68     60.75 o
   0   3   9      938.31      849.88     34.21 o
   1   3   9     2996.66     3240.04     96.93 o
   2   3   9     1739.78     1680.22     49.80 o
   3   3   9      938.19      994.64     23.90 o
   4   3   9      261.35      263.15     12.54 o
   5   3   9      364.93      385.03     20.32 o
   6   3   9     1475.68     1494.05     59.84 o
   7   3   9      308.88      357.26     87.66 o
   8   3   9      120.24       69.55     48.73 o
   9   3   9       53.30      191.62     94.02 o
  10   3   9       63.09      -17.55     73.33 o
  -9   4   9       37.42       -7.21     73.59 o
  -8   4   9       13.37       22.50     25.21 o
  -7   4   9       80.99       70.76     18.60 o
  -6   4   9      493.84      407.12     27.85 o
  -5   4   9      686.50      697.56     31.36 o
  -4   4   9       70.80       62.08     10.69 o
  -3   4   9     2803.51     2846.80     85.01 o
  -2   4   9     1831.40     1878.08     44.12 o
  -1   4   9     1219.52     1301.40     32.04 o
   0   4   9      132.76      153.08     13.73 o
   1   4   9     1206.86     1215.53     35.83 o
   2   4   9     1914.02     2017.96     49.94 o
   3   4   9     2788.60     2912.39     67.83 o
   4   4   9       67.26       66.19     10.52 o
   5   4   9      680.58      646.29     26.14 o
   6   4   9      508.47      469.62     27.31 o
   7   4   9       82.99       95.59     45.22 o
   8   4   9       14.98       24.97     40.31 o
   9   4   9       38.77      -31.89     51.28 o
  -9   5   9       42.63      112.49    102.34 o
  -8   5   9      145.17      124.35     25.07 o
  -7   5   9       20.61       28.22     20.23 o
  -6   5   9      315.96      325.05     25.48 o
  -5   5   9      507.22      443.34     26.68 o
  -4   5   9      295.68      263.92     20.31 o
  -3   5   9     1706.32     1574.63    143.22 o
  -2   5   9     3952.80     3974.33     90.82 o
  -1   5   9     2611.19     2771.62     69.67 o
   0   5   9      377.77      399.33     20.85 o
   1   5   9     2559.68     2693.50     60.97 o
   2   5   9     4024.10     3927.35     97.11 o
   3   5   9     1705.18     1789.34     64.71 o
   4   5   9      277.66      243.64     16.65 o
   5   5   9      499.31      449.65     23.91 o
   6   5   9      297.94      326.66     26.07 o
   7   5   9       20.64       44.93     24.27 o
   8   5   9      136.97      149.05     24.83 o
   9   5   9       41.28       72.13     56.03 o
  -9   6   9        0.51       14.88     63.58 o
  -8   6   9      101.70       54.72     18.90 o
  -7   6   9       35.75        9.94     17.09 o
  -6   6   9      464.14      530.98     34.84 o
  -5   6   9      129.20      135.54     15.03 o
  -4   6   9      634.89      653.40     28.80 o
  -3   6   9      676.02      700.90     42.10 o
  -2   6   9     3190.95     3213.86     87.93 o
  -1   6   9      434.53      432.72     20.15 o
   0   6   9      132.73      174.17     23.66 o
   1   6   9      446.93      444.64     46.92 o
   2   6   9     3199.40     3113.11    109.81 o
   3   6   9      684.82      691.73     30.06 o
   4   6   9      646.23      674.30     29.51 o
   5   6   9      131.16      112.90     17.31 o
   6   6   9      466.27      452.64     30.64 o
   7   6   9       39.33       69.01     22.98 o
   8   6   9      101.05       30.52     96.60 o
   9   6   9        0.67       53.12     61.58 o
  -9   7   9       15.56       28.55     98.56 o
  -8   7   9      219.86      198.89     63.96 o
  -7   7   9       28.60       89.83     26.03 o
  -6   7   9      335.35      315.25     55.89 o
  -5   7   9       63.45       51.43     16.56 o
  -4   7   9       82.97       51.06     11.03 o
  -3   7   9     1010.49     1042.54     52.43 o
  -2   7   9      964.42      915.83     35.43 o
  -1   7   9       89.77      104.32     13.33 o
   0   7   9       89.78       77.73     21.38 o
   1   7   9       96.42      106.93     18.12 o
   2   7   9      938.87      950.68     51.50 o
   3   7   9      986.33      944.86     40.98 o
   4   7   9       76.29       84.73     12.74 o
   5   7   9       61.27       79.51     14.53 o
   6   7   9      337.87      400.35     39.68 o
   7   7   9       26.19      101.73     61.10 o
   8   7   9      220.95      228.56     41.15 o
   9   7   9       15.86       64.82     58.08 o
  -8   8   9        2.51        4.71     18.55 o
  -7   8   9      121.85      135.43     32.30 o
  -6   8   9       82.54      107.41     23.80 o
  -5   8   9      444.76      429.28     61.99 o
  -4   8   9      105.47      103.32     16.12 o
  -3   8   9      195.32      193.59     18.73 o
  -2   8   9      266.86      249.90     20.67 o
  -1   8   9      143.40      192.00     38.88 o
   0   8   9      768.55      634.15     59.75 o
   1   8   9      146.30      145.67     16.26 o
   2   8   9      264.53      264.26     33.16 o
   3   8   9      189.49      173.92     21.37 o
   4   8   9      110.00       98.18     17.32 o
   5   8   9      445.95      451.75     31.55 o
   6   8   9       81.05       98.31     25.58 o
   7   8   9      123.95      205.19     47.91 o
   8   8   9        2.49       76.99     85.72 o
  -8   9   9       73.63       42.75     85.67 o
  -7   9   9       57.02       24.83     23.62 o
  -6   9   9       15.27       49.91     37.45 o
  -5   9   9       76.18       83.96     19.18 o
  -4   9   9      144.90      147.73     18.95 o
  -3   9   9       17.10      138.40     28.70 o
  -2   9   9      288.61      262.56     50.72 o
  -1   9   9       26.20       46.16     18.25 o
   0   9   9      436.43      536.73     49.16 o
   1   9   9       29.94       28.48     10.97 o
   2   9   9      289.34      253.51     24.25 o
   3   9   9       18.50       50.10     17.10 o
   4   9   9      147.63      161.23     22.18 o
   5   9   9       73.43       41.53     18.07 o
   6   9   9       14.42       -7.88     20.92 o
   7   9   9       59.90       91.13     49.09 o
   8   9   9       75.10       36.31     63.67 o
  -8  10   9        9.03       10.51     31.87 o
  -7  10   9      114.07      144.07     33.55 o
  -6  10   9       59.46      116.19     59.70 o
  -5  10   9      199.89      142.94     38.72 o
  -4  10   9       34.19       20.90     27.84 o
  -3  10   9      347.33      284.44     89.40 o
  -2  10   9      342.71      425.15     70.70 o
  -1  10   9       16.21       20.47     20.35 o
   0  10   9        6.79       27.34     19.13 o
   1  10   9       16.35       -0.95     17.58 o
   2  10   9      343.10      322.32     25.02 o
   3  10   9      352.18      300.24     32.22 o
   4  10   9       31.13       49.47     24.01 o
   5  10   9      195.25      210.41     31.01 o
   6  10   9       60.64       94.82     28.97 o
   7  10   9      115.99      156.60     54.27 o
   8  10   9        8.37      -47.38     47.24 o
  -7  11   9       20.34       33.46     33.59 o
  -6  11   9       83.91      103.37     53.56 o
  -5  11   9        9.93       83.53     53.69 o
  -4  11   9       62.91       70.40     52.21 o
  -3  11   9      210.58      249.60     32.36 o
  -2  11   9      530.48      511.65     68.00 o
  -1  11   9       70.01        0.44     35.23 o
   0  11   9        6.08       61.18     42.99 o
   1  11   9       67.30       74.02     25.20 o
   2  11   9      513.29      562.77     69.08 o
   3  11   9      209.25      225.32     36.20 o
   4  11   9       61.95       38.23     21.09 o
   5  11   9        9.40       66.16     38.52 o
   6  11   9       85.99      157.42     63.16 o
   7  11   9       18.96      -16.27     55.54 o
  -7  12   9        6.87       55.55     45.05 o
  -6  12   9       15.54       49.50     31.69 o
  -5  12   9       16.09       15.19     27.55 o
  -4  12   9      194.91      156.85     37.97 o
  -3  12   9       61.70       33.07     42.45 o
  -1  12   9       22.70       27.27     42.83 o
   2  12   9      112.09      138.65     33.32 o
   3  12   9       62.04       68.21     49.02 o
   4  12   9      195.63      247.57     59.77 o
   5  12   9       18.83       55.61     29.49 o
   6  12   9       16.14      109.43     55.44 o
   7  12   9        6.63      -31.28     46.32 o
  -6  13   9       29.27       37.90     30.07 o
  -5  13   9        2.39       78.43     64.90 o
  -4  13   9       48.75       60.55     37.90 o
  -3  13   9      194.85      132.59     42.15 o
  -1  13   9      218.94      154.46     52.38 o
   1  13   9      215.96      186.86     46.03 o
   2  13   9      466.31      525.07     60.42 o
   3  13   9      196.68      320.50     86.90 o
   4  13   9       50.94      230.23     71.31 o
   5  13   9        2.51        1.99     60.78 o
   6  13   9       26.95        2.55     47.74 o
  -5  14   9       14.02       -9.85     66.75 o
  -4  14   9        0.12        5.80     54.13 o
  -3  14   9      186.58      141.57     54.13 o
  -1  14   9      156.74      243.42     62.47 o
   2  14   9        2.93       28.50     30.06 o
  -4  15   9       14.51       -1.27     37.53 o
  -3  15   9       69.81       90.61     48.70 o
  -1  15   9       30.83       -3.61     50.25 o
   2  15   9        2.80      -16.27     42.99 o
  -3  16   9       11.55       32.60     38.78 o
  -2  16   9        9.11      -15.52     40.94 o
   0  16   9        1.54       18.80     31.68 o
   1  16   9       12.12       14.50     39.50 o
   0   0  10      305.26      330.14     38.61 o
   1   0  10     1137.18     1267.76     33.51 o
   2   0  10     1014.77     1019.87     32.99 o
   3   0  10       89.65       90.12      9.47 o
   4   0  10      146.55      123.72     11.55 o
   5   0  10     1064.04     1045.28     51.09 o
   6   0  10     2871.42     2968.44    124.13 o
   7   0  10       12.98       -6.24     17.08 o
   8   0  10      135.90      235.73     72.76 o
   9   0  10       14.59      -94.29     69.35 o
  10   0  10       59.34       36.49    159.86 o
  -9   1  10       23.29       42.72     81.33 o
  -8   1  10       53.40       81.05     63.77 o
  -7   1  10      371.36      378.70     39.15 o
  -6   1  10      752.57      817.62     34.83 o
  -5   1  10     1121.54     1175.43     52.81 o
  -4   1  10      261.98      276.60     14.87 o
  -3   1  10     2452.40     2297.15     57.25 o
  -2   1  10       97.49      121.26     11.32 o
  -1   1  10     7608.46     7801.53    145.94 o
   0   1  10      116.67      129.86     14.77 o
   1   1  10     7681.02     7761.53    145.62 o
   2   1  10       89.64      102.55     11.86 o
   3   1  10     2473.82     2273.62     46.90 o
   4   1  10      254.81      267.08     12.98 o
   5   1  10     1118.43     1054.42     36.70 o
   6   1  10      732.87      734.41     42.74 o
   7   1  10      364.93      405.95     38.17 o
   8   1  10       51.77        0.00     65.67 o
   9   1  10       23.11       38.71     81.74 o
  10   1  10       35.24      -56.71     54.68 o
  -8   2  10      150.06      103.99    100.52 o
  -7   2  10      330.48      340.50     35.09 o
  -6   2  10      250.70      266.96     15.69 o
  -5   2  10        3.20       16.62     11.16 o
  -4   2  10      131.30      124.17     11.55 o
  -3   2  10      462.64      456.28     14.62 o
  -2   2  10     1020.47      977.22     23.81 o
  -1   2  10     2038.72     2034.27     53.49 o
   0   2  10       23.78       37.97      9.29 o
   1   2  10     1975.59     2025.39     49.67 o
   2   2  10     1020.72     1003.18     43.22 o
   3   2  10      469.86      424.24     15.79 o
   4   2  10      143.59      137.91     11.45 o
   5   2  10        3.99       39.20     26.46 o
   6   2  10      255.55      270.28     19.80 o
   7   2  10      332.48      375.27     31.18 o
   8   2  10      145.57      156.66     64.69 o
   9   2  10       55.08       46.88     41.09 o
  -8   3  10      375.94      314.07     35.86 o
  -7   3  10      111.08       81.04     26.81 o
  -6   3  10     2148.83     2276.63     85.37 o
  -5   3  10      101.45      106.91     14.69 o
  -4   3  10       18.72       12.39      8.90 o
  -3   3  10      672.50      664.80     23.59 o
  -2   3  10     4356.77     4202.62     96.55 o
  -1   3  10      243.69      244.08     12.63 o
   0   3  10      729.12      829.82     28.59 o
   1   3  10      238.79      225.41     15.14 o
   2   3  10     4381.33     4509.58    117.68 o
   3   3  10      668.17      659.51     25.08 o
   4   3  10       16.22       27.24      9.19 o
   5   3  10       96.29       95.47     12.85 o
   6   3  10     2183.34     2238.96     86.76 o
   7   3  10      107.22      100.78    117.29 o
   8   3  10      379.75      384.97     43.80 o
   9   3  10       41.67        0.98     49.66 o
  -9   4  10       12.12      -20.69     53.83 o
  -8   4  10      255.23      294.73     50.91 o
  -7   4  10      245.00      233.25     86.34 o
  -6   4  10      828.20      923.64     58.69 o
  -5   4  10      347.77      302.91     25.66 o
  -4   4  10      114.55      132.77     16.26 o
  -3   4  10       51.69       52.22     16.82 o
  -2   4  10      966.84      980.22     29.86 o
  -1   4  10     5536.37     5699.01    112.00 o
   0   4  10        2.70        3.45     10.24 o
   1   4  10     5538.48     5967.83    116.42 o
   2   4  10      982.65     1029.35     28.93 o
   3   4  10       54.20       34.99     10.22 o
   4   4  10      120.79      112.90     12.01 o
   5   4  10      349.59      345.91     19.55 o
   6   4  10      833.37      937.73     49.72 o
   7   4  10      245.07      277.46     27.70 o
   8   4  10      258.97      289.84     28.06 o
   9   4  10       13.26       29.39     63.49 o
  -9   5  10       38.20       -4.77     69.60 o
  -8   5  10       31.64       17.88     23.36 o
  -7   5  10       70.56       23.86     27.27 o
  -6   5  10      210.01      203.83     21.09 o
  -5   5  10       39.25       39.68     12.25 o
  -4   5  10      629.29      689.91     31.99 o
  -3   5  10     1363.29     1277.84     50.17 o
  -2   5  10     4230.84     4151.52     99.59 o
  -1   5  10     1649.91     1607.93     38.87 o
   0   5  10      509.49      524.15     25.41 o
   1   5  10     1663.50     1700.59     49.43 o
   2   5  10     4164.37     4151.12     89.46 o
   3   5  10     1347.41     1248.35     42.35 o
   4   5  10      629.88      670.78     25.37 o
   5   5  10       44.17       56.51     11.93 o
   6   5  10      198.20      175.65     20.96 o
   7   5  10       66.85       52.91     19.71 o
   8   5  10       33.99       46.58     19.76 o
   9   5  10       39.93      -48.45     75.70 o
  -9   6  10       38.94       -0.99     78.22 o
  -8   6  10       56.11       47.25     22.57 o
  -7   6  10      144.01      144.21     41.11 o
  -6   6  10       68.04       41.45     27.09 o
  -5   6  10       74.95       72.82     14.39 o
  -4   6  10      475.85      443.97     27.42 o
  -3   6  10      211.94      232.71     18.24 o
  -2   6  10      205.30      184.85     19.06 o
  -1   6  10       86.47      103.09     15.13 o
   0   6  10        0.70       -7.52     10.07 o
   1   6  10       88.34       97.68     17.72 o
   2   6  10      195.92      181.62     17.39 o
   3   6  10      217.92      244.52     17.97 o
   4   6  10      485.86      453.55     25.93 o
   5   6  10       78.55       66.73     13.19 o
   6   6  10       60.33       46.62     53.95 o
   7   6  10      149.49      146.45     28.93 o
   8   6  10       56.93       93.42     28.26 o
   9   6  10       40.15       14.36     68.73 o
  -9   7  10       11.62       -2.60     68.18 o
  -8   7  10        4.77       23.77     25.28 o
  -7   7  10      191.51      256.50     73.73 o
  -6   7  10      190.96      195.78     27.74 o
  -5   7  10      140.18      134.65     21.05 o
  -4   7  10       57.24       41.63     12.21 o
  -3   7  10      249.09      258.43     20.41 o
  -2   7  10      580.26      499.45     25.85 o
  -1   7  10      295.92      293.00     30.89 o
   0   7  10       66.38       90.19     18.52 o
   1   7  10      279.14      269.58     37.78 o
   2   7  10      593.20      554.51     35.03 o
   3   7  10      267.46      291.59     23.78 o
   4   7  10       55.81       34.13     15.55 o
   5   7  10      140.99      139.13     43.34 o
   6   7  10      194.12      146.57     45.66 o
   7   7  10      196.96      174.54     50.35 o
   8   7  10        4.71       41.09     29.13 o
   9   7  10       12.04      -96.72    102.25 o
  -8   8  10       42.41        0.49     73.67 o
  -7   8  10       79.86      132.91     58.04 o
  -6   8  10       39.33       36.79     25.79 o
  -5   8  10       57.55       71.68     21.53 o
  -4   8  10      229.96      234.38     19.31 o
  -3   8  10       68.78       34.58     15.29 o
  -2   8  10      266.27      229.64     32.08 o
  -1   8  10      276.04      345.34     25.79 o
   0   8  10       12.22       52.88     33.44 o
   1   8  10      285.76      299.66     31.54 o
   2   8  10      268.79      241.16     53.52 o
   3   8  10       64.09       71.65     13.58 o
   4   8  10      233.60      184.98     22.82 o
   5   8  10       57.18       43.32     19.73 o
   6   8  10       43.26       55.17     37.17 o
   7   8  10       78.86      150.33     54.40 o
   8   8  10       41.32      116.07     66.05 o
  -8   9  10       33.93       20.46     35.90 o
  -7   9  10       94.07       28.97     24.59 o
  -6   9  10       51.49       40.17     28.99 o
  -5   9  10       72.34       42.44     20.09 o
  -4   9  10      164.04      141.11     25.72 o
  -3   9  10     1139.64      990.15     74.40 o
  -2   9  10      911.58      924.68     49.66 o
  -1   9  10      655.45      494.48    119.55 o
   0   9  10      133.00      138.85     29.04 o
   1   9  10      657.95      594.37     69.02 o
   2   9  10      906.50      814.97     40.51 o
   3   9  10     1134.62     1082.19     79.81 o
   4   9  10      168.69      149.54     27.56 o
   5   9  10       72.61       68.35     24.16 o
   6   9  10       47.85       35.72     23.21 o
   7   9  10       90.37      -37.35     49.10 o
   8   9  10       35.17       46.39     21.15 o
  -8  10  10        0.75       23.21     38.33 o
  -7  10  10       71.95      122.79     41.66 o
  -6  10  10       94.36      104.89     61.45 o
  -5  10  10       24.96      -11.75     26.46 o
  -4  10  10        4.98        3.58     26.90 o
  -3  10  10      212.15      222.74     49.86 o
  -2  10  10      484.50      394.45     68.76 o
  -1  10  10     1098.01     1181.18     84.37 o
   0  10  10        4.73       49.12     30.24 o
   1  10  10     1075.53      963.24    111.77 o
   2  10  10      480.35      364.22     59.04 o
   3  10  10      212.71      214.43     61.08 o
   4  10  10        4.88       69.79     46.98 o
   5  10  10       26.65       17.37     21.64 o
   6  10  10       93.67      144.01     36.21 o
   7  10  10       73.28       59.51     93.80 o
   8  10  10        0.61      -15.41     27.49 o
  -7  11  10       10.00        7.46     84.22 o
  -6  11  10       52.96       19.53     25.61 o
  -5  11  10      124.37       37.25     76.84 o
  -4  11  10       86.50       57.50     24.29 o
  -3  11  10      245.43      200.09     26.44 o
  -2  11  10      561.33      788.17     74.28 o
  -1  11  10      259.96      273.59     47.48 o
   0  11  10      292.46      300.72     60.91 o
   1  11  10      270.26      255.67     31.87 o
   2  11  10      575.04      622.27     80.56 o
   3  11  10      243.51      222.27     34.66 o
   4  11  10       83.68       54.82     28.31 o
   5  11  10      122.92       37.36     57.94 o
   6  11  10       54.29       34.17     61.77 o
   7  11  10       10.73      -45.55     84.15 o
  -7  12  10      126.07       76.75     53.51 o
  -6  12  10       33.35       82.90    127.16 o
  -5  12  10       58.18       17.36     44.97 o
  -4  12  10       55.06      145.92     71.68 o
  -3  12  10       19.15       26.82     32.55 o
  -2  12  10       14.42       71.38     40.26 o
  -1  12  10       49.85       63.28     44.65 o
   0  12  10       47.82       48.93     33.58 o
   1  12  10       51.61       39.55     43.13 o
   2  12  10       13.44       58.95     31.61 o
   3  12  10       18.12      -20.79     42.45 o
   4  12  10       56.85       71.78     59.73 o
   5  12  10       60.01       69.13     34.55 o
   6  12  10       32.64       77.11     30.54 o
   7  12  10      125.58      149.83     53.43 o
  -6  13  10       12.68       34.71     74.33 o
  -5  13  10       41.20       63.64     32.73 o
  -4  13  10      100.55       76.75     37.01 o
  -3  13  10       23.59       76.30     41.75 o
  -1  13  10       38.89       43.67     42.18 o
   2  13  10      102.49      127.15     40.07 o
   3  13  10       24.38       18.80     72.76 o
   4  13  10       99.07      185.85     75.73 o
   5  13  10       44.63       45.93     67.02 o
   6  13  10       13.02      -55.12     58.82 o
  -5  14  10        5.21       -5.08     33.17 o
  -4  14  10       32.45      -20.15     59.80 o
  -3  14  10       93.61       68.10     51.09 o
  -2  14  10       37.51        4.35     39.25 o
  -1  14  10       26.19      162.90     57.51 o
   2  14  10       37.11       15.21     89.52 o
   4  14  10       31.10      -29.16     59.19 o
  -4  15  10        9.08      -55.89     45.37 o
  -3  15  10       21.99       49.01     34.96 o
  -2  15  10       66.56       79.91     43.64 o
  -1  15  10       72.20       66.64     51.85 o
   0  15  10       75.41        8.17     48.80 o
   2  15  10       66.96      170.96     57.47 o
  -3  16  10        6.82       -0.37     43.12 o
  -1  16  10        2.56      -26.12     46.50 o
   0  16  10        1.91       -2.94     37.66 o
   1  16  10        2.43        3.17     40.70 o
   2  16  10       15.01       91.35     69.32 o
   3  16  10        7.34       42.63     36.34 o
   1   0  11    13477.19    14485.79    303.11 o
   2   0  11      162.37      156.24     13.60 o
   3   0  11      284.41      310.08     16.69 o
   4   0  11      137.18      111.10     10.49 o
   5   0  11     1152.43     1250.18     48.60 o
   6   0  11        2.25       14.51     28.05 o
   7   0  11      980.92     1091.72     76.73 o
   8   0  11       18.72       33.90     16.88 o
   9   0  11       52.20        9.67     47.99 o
  -9   1  11        1.41      -36.09     90.14 o
  -8   1  11      123.54      108.73     23.10 o
  -7   1  11       42.19       88.54     24.26 o
  -6   1  11     2981.87     3116.20    132.23 o
  -5   1  11     1350.57     1423.42     61.85 o
  -4   1  11     1080.74     1100.77     37.78 o
  -3   1  11       80.32       80.08      9.59 o
  -2   1  11     1820.38     2045.93     48.06 o
  -1   1  11     1452.58     1520.58     34.64 o
   0   1  11     2648.75     2618.84     57.07 o
   1   1  11     1464.78     1457.78     34.10 o
   2   1  11     1814.16     1932.51     44.49 o
   3   1  11       82.07      108.53     14.39 o
   4   1  11     1094.41     1100.74     33.29 o
   5   1  11     1346.86     1358.32     46.79 o
   6   1  11     2941.84     3143.67    145.40 o
   7   1  11       42.52       55.99     16.44 o
   8   1  11      127.48       75.79     40.89 o
   9   1  11        1.26       97.21     50.82 o
  -9   2  11       53.13      -12.12     65.88 o
  -8   2  11      159.50       92.57     26.69 o
  -7   2  11      158.44      121.53     51.80 o
  -6   2  11      903.16      916.51     38.91 o
  -5   2  11      908.80      997.55     39.10 o
  -4   2  11      209.76      184.57     12.96 o
  -3   2  11      900.14      937.67     23.56 o
  -2   2  11     1310.67     1211.31     30.02 o
  -1   2  11      198.28      224.77     16.64 o
   0   2  11       28.94       27.73     10.93 o
   1   2  11      190.32      207.47     12.44 o
   2   2  11     1296.39     1233.01     35.10 o
   3   2  11      882.33      919.21     26.23 o
   4   2  11      221.43      230.21     13.91 o
   5   2  11      890.15      940.45     43.09 o
   6   2  11      893.97      945.24     33.29 o
   7   2  11      160.17      176.18     22.51 o
   8   2  11      162.50      106.48     45.73 o
   9   2  11       53.06      129.40     60.29 o
  -8   3  11        2.71       22.94     20.57 o
  -7   3  11      233.42      189.71     28.99 o
  -6   3  11      354.01      331.71     49.26 o
  -5   3  11      941.61      905.54     44.12 o
  -4   3  11      346.34      337.48     18.46 o
  -3   3  11     1829.40     1916.58     50.58 o
  -2   3  11     2649.27     2657.23     66.24 o
  -1   3  11      529.57      492.74     23.07 o
   0   3  11     1547.26     1478.89     39.62 o
   1   3  11      506.21      456.38     19.82 o
   2   3  11     2648.07     2653.06     71.95 o
   3   3  11     1855.11     2032.70     52.35 o
   4   3  11      344.32      318.30     17.00 o
   5   3  11      972.84      962.01     34.11 o
   6   3  11      353.45      339.24     25.31 o
   7   3  11      232.88      200.05     38.73 o
   8   3  11        2.68       -9.61     22.75 o
   9   3  11      252.10      340.14     83.58 o
  -9   4  11        7.32        5.10     56.05 o
  -8   4  11       72.96       56.04     25.78 o
  -7   4  11      127.50       89.04     29.74 o
  -6   4  11       53.40       72.54     17.24 o
  -5   4  11      379.57      345.29     25.99 o
  -4   4  11     2479.40     2744.44    114.24 o
  -3   4  11       80.40       78.93     11.73 o
  -2   4  11      214.99      239.13     16.51 o
  -1   4  11     2565.19     2803.74     74.80 o
   0   4  11      390.44      382.53     12.14 o
   1   4  11     2506.55     2784.55     74.38 o
   2   4  11      212.51      225.78     15.41 o
   3   4  11       88.04       93.89     11.23 o
   4   4  11     2467.49     2570.17     76.62 o
   5   4  11      376.56      372.34     22.01 o
   6   4  11       54.17       31.35     16.19 o
   7   4  11      128.23      129.25    136.53 o
   8   4  11       71.93       81.18     33.21 o
   9   4  11        7.25       12.94     65.34 o
  -9   5  11       89.50      177.05    176.65 o
  -8   5  11      115.74       91.20     27.95 o
  -7   5  11       47.87       77.90     24.17 o
  -6   5  11     1471.10     1677.57     83.63 o
  -5   5  11      920.75      950.30     51.01 o
  -4   5  11      742.19      809.09     46.23 o
  -3   5  11      462.92      494.61     31.15 o
  -2   5  11      955.11     1013.09     36.05 o
  -1   5  11     1354.18     1406.19     38.90 o
   0   5  11     1132.51     1076.98     27.86 o
   1   5  11     1378.25     1473.92     82.84 o
   2   5  11      982.40     1022.68     51.73 o
   3   5  11      460.03      445.46     22.46 o
   4   5  11      733.31      762.13     33.74 o
   5   5  11      927.31      922.29     46.25 o
   6   5  11     1476.20     1575.18     72.24 o
   7   5  11       46.29       89.12     34.49 o
   8   5  11      117.67      129.46     39.41 o
   9   5  11       87.35      245.26     73.30 o
  -9   6  11       69.30        1.18     60.78 o
  -8   6  11       20.15      -13.17     47.30 o
  -7   6  11       19.71       25.45     25.75 o
  -6   6  11      106.43       43.29     25.27 o
  -5   6  11        4.01       15.56     14.10 o
  -4   6  11       66.34       72.11     15.01 o
  -3   6  11     1885.12     1994.70     79.81 o
  -2   6  11      582.75      586.54     35.63 o
  -1   6  11       30.87       35.99     11.12 o
   0   6  11      666.43      636.88     39.33 o
   1   6  11       27.85       16.69     13.38 o
   2   6  11      581.97      617.32     31.41 o
   3   6  11     1920.55     1927.74     74.23 o
   4   6  11       68.76       51.43     20.21 o
   5   6  11        4.79      -12.77     14.54 o
   6   6  11      111.62      109.91     24.38 o
   7   6  11       20.67       55.30     24.90 o
   8   6  11       20.06       30.56     27.40 o
   9   6  11       70.06       58.97     55.93 o
  -9   7  11       20.77      -30.95     61.35 o
  -8   7  11       26.92       30.74     31.91 o
  -7   7  11      240.34      252.29     37.07 o
  -6   7  11       35.53       34.67     37.08 o
  -5   7  11       19.16       18.88     22.16 o
  -4   7  11      129.25      136.54     23.60 o
  -3   7  11      214.22      181.94     21.69 o
  -2   7  11      865.99      890.07     44.84 o
  -1   7  11      353.11      322.65     22.60 o
   0   7  11     1731.21     1759.97    243.44 o
   1   7  11      355.80      359.88     45.61 o
   2   7  11      856.03      867.21     47.98 o
   3   7  11      218.35      225.01     19.67 o
   4   7  11      128.89      111.95     17.26 o
   5   7  11       17.12       39.01     19.74 o
   6   7  11       38.58        7.31     34.05 o
   7   7  11      235.05      251.74     40.01 o
   8   7  11       25.99       33.87     21.40 o
   9   7  11       20.84     -102.57     68.38 o
  -8   8  11       12.18        7.33     29.52 o
  -7   8  11       13.18       18.18     30.00 o
  -6   8  11      199.44      244.95     33.47 o
  -5   8  11      113.75      106.32     22.09 o
  -4   8  11       86.98      108.99     20.29 o
  -3   8  11      339.50      328.99     25.43 o
  -2   8  11      119.60       95.36     18.96 o
  -1   8  11     1134.82     1102.47     50.70 o
   0   8  11      123.02      277.17     53.19 o
   1   8  11     1149.98     1106.55     82.66 o
   2   8  11      116.85       84.28     27.71 o
   3   8  11      330.69      292.14     41.34 o
   4   8  11       90.85       42.97     19.11 o
   5   8  11      112.04       85.73     25.52 o
   6   8  11      193.94      206.13     27.60 o
   7   8  11       12.89       41.92     20.88 o
   8   8  11       11.79        2.37     37.76 o
  -8   9  11       30.01       68.07     60.19 o
  -7   9  11      228.14      231.35     37.48 o
  -6   9  11       67.92       53.99     28.19 o
  -5   9  11       60.47       59.07     26.60 o
  -4   9  11      369.95      287.22     25.86 o
  -3   9  11     1316.70     1283.16     77.55 o
  -2   9  11      208.21      211.48     26.36 o
  -1   9  11      512.47      506.93     31.33 o
   0   9  11       17.15       37.17      9.45 o
   1   9  11      507.01      454.50     30.33 o
   2   9  11      210.34      222.08     70.13 o
   3   9  11     1335.97     1095.35     63.96 o
   4   9  11      379.29      406.12     55.65 o
   5   9  11       62.97       39.45     37.37 o
   6   9  11       67.26       18.87     55.31 o
   7   9  11      233.41      311.99     42.77 o
   8   9  11       30.21      188.19    131.13 o
  -7  10  11       92.59      158.84     53.44 o
  -6  10  11       43.98       48.39     35.45 o
  -5  10  11       34.27       54.15     26.39 o
  -4  10  11       68.31       20.53     20.14 o
  -3  10  11      212.26      219.79     39.27 o
  -2  10  11     1636.21     1498.40    107.39 o
  -1  10  11      121.02      149.91     30.48 o
   0  10  11       18.34       66.18     34.12 o
   1  10  11      120.84      136.33     32.86 o
   2  10  11     1630.35     1708.10    137.82 o
   3  10  11      212.20      250.51     33.53 o
   4  10  11       65.57       72.99     34.92 o
   5  10  11       34.22       53.81     21.22 o
   6  10  11       44.40       43.99     46.69 o
   7  10  11       95.41      103.17     29.52 o
  -7  11  11       28.80       -0.56     41.38 o
  -6  11  11       15.75       48.72     40.71 o
  -5  11  11       49.01       25.82     29.74 o
  -4  11  11       64.19       69.14     32.63 o
  -3  11  11       80.86       18.06     28.06 o
  -2  11  11      655.07      542.69     81.91 o
  -1  11  11       29.70       39.98     40.80 o
   0  11  11       61.59       37.26     32.33 o
   1  11  11       33.85       35.05     26.08 o
   3  11  11       77.23       24.84     31.55 o
   4  11  11       63.63      145.92     62.77 o
   5  11  11       49.03       84.41     69.72 o
   6  11  11       15.16       -7.89     32.89 o
   7  11  11       28.50       30.98     52.41 o
  -6  12  11       47.75       25.56     31.37 o
  -5  12  11       47.43       43.99     38.54 o
  -4  12  11      169.05      204.17     60.34 o
  -3  12  11        5.32       17.84     22.94 o
  -2  12  11       35.70       32.54     19.30 o
  -1  12  11      146.96      224.86     50.96 o
   0  12  11       34.95       87.30     44.41 o
   1  12  11      148.55      202.82     47.96 o
   2  12  11       36.94       48.77     37.93 o
   3  12  11        6.29      -18.99     30.98 o
   4  12  11      167.09      184.53     42.82 o
   5  12  11       46.01       50.10     33.35 o
   6  12  11       48.97       -6.67     25.49 o
  -6  13  11       67.00       71.37     49.76 o
  -5  13  11       42.37       50.56     43.64 o
  -4  13  11      195.98      122.61     46.71 o
  -3  13  11      102.82      105.97     44.41 o
  -2  13  11      223.55      292.10     41.85 o
  -1  13  11      336.87      485.83     69.92 o
   0  13  11       13.13       -6.21     38.07 o
   1  13  11      332.80      407.91     69.11 o
   2  13  11      228.12      252.24     52.31 o
   3  13  11      106.24      128.58     69.11 o
   4  13  11      199.22      198.67     87.03 o
   5  13  11       41.14      114.87     40.45 o
   6  13  11       65.79       46.74     45.71 o
  -5  14  11       13.58       18.46     32.35 o
  -4  14  11       39.11       51.22     35.03 o
  -3  14  11       25.70       -1.49     30.32 o
  -1  14  11       43.92      145.96     62.47 o
   1  14  11       42.07      -19.34     31.96 o
   2  14  11      171.28      258.44     65.03 o
   3  14  11       26.76       14.74     79.37 o
  -4  15  11       83.66       82.34     51.97 o
  -3  15  11       62.79       84.57     39.96 o
  -2  15  11       36.09       36.95     53.49 o
  -1  15  11       74.83       48.86     32.81 o
   0  15  11        3.62       96.21     42.52 o
   2  15  11       37.68       54.97     75.17 o
   3  15  11       59.30       35.91     49.20 o
   4  15  11       81.99       31.01     54.20 o
  -2  16  11       31.27       -2.40     44.92 o
  -1  16  11       13.53       28.75     47.01 o
   0  16  11        1.55       61.67     43.32 o
   1  16  11       14.15       40.11     40.39 o
   2  16  11       30.18        1.18     51.73 o
   0   0  12        0.11       53.98     24.82 o
   1   0  12     1734.26     1884.35     70.81 o
   2   0  12      193.47      191.02     18.74 o
   3   0  12     1349.96     1327.14     43.34 o
   4   0  12      142.39      135.15     13.06 o
   5   0  12      240.99      264.96     19.82 o
   6   0  12      220.78      300.27     27.66 o
   7   0  12       35.54        6.91     23.59 o
   8   0  12       42.68       62.07     20.40 o
   9   0  12       29.50      134.51     54.22 o
  -9   1  12       12.27        4.99     49.30 o
  -8   1  12        5.04      -14.36     31.23 o
  -7   1  12       60.04       59.92     31.80 o
  -6   1  12     1797.12     1879.91     83.60 o
  -5   1  12      119.91      110.00     15.12 o
  -4   1  12      464.58      449.38     20.17 o
  -3   1  12      604.39      559.19     24.49 o
  -2   1  12     2547.27     2646.77     71.92 o
  -1   1  12      219.58      187.09     11.41 o
   0   1  12     1570.21     1636.30     61.85 o
   1   1  12      214.94      210.57     13.28 o
   2   1  12     2560.24     2632.26     66.85 o
   3   1  12      592.24      550.18     21.49 o
   4   1  12      438.68      466.56     35.70 o
   5   1  12      118.11      104.38     14.82 o
   6   1  12     1842.98     1978.95    100.62 o
   7   1  12       52.24       52.42     16.48 o
   8   1  12        3.55       34.86     22.55 o
   9   1  12       13.13       58.25     56.06 o
  -9   2  12      111.77      156.49    106.61 o
  -8   2  12       69.01       48.64     22.52 o
  -7   2  12        2.25       19.08     19.97 o
  -6   2  12       31.25       37.90     14.07 o
  -5   2  12      184.40      163.16     27.26 o
  -4   2  12     1129.91     1169.85     42.11 o
  -3   2  12     1057.99     1078.53     35.98 o
  -2   2  12     1347.77     1520.39     43.15 o
  -1   2  12      286.02      274.10     21.34 o
   0   2  12     1863.45     1895.77     80.29 o
   1   2  12      292.50      271.10     14.90 o
   2   2  12     1394.59     1636.88     47.51 o
   3   2  12     1080.81     1058.22     39.19 o
   4   2  12     1111.87     1132.65     36.18 o
   5   2  12      190.23      152.13     17.20 o
   6   2  12       30.07       64.21     20.80 o
   7   2  12        1.68       -1.03     36.34 o
   8   2  12       68.60       68.65     17.59 o
   9   2  12      112.03       29.43     68.47 o
  -9   3  12       36.77        5.50    113.53 o
  -8   3  12      207.93      193.83     51.23 o
  -7   3  12      306.00      279.19     38.36 o
  -6   3  12      468.30      435.11     37.65 o
  -5   3  12      858.38      858.22     58.88 o
  -4   3  12      479.96      459.21     31.76 o
  -3   3  12     1205.80     1179.39     38.41 o
  -2   3  12     1177.58     1127.67     38.24 o
  -1   3  12      681.20      722.16     26.00 o
   0   3  12     1231.93     1376.07     38.04 o
   1   3  12      672.61      684.62     38.04 o
   2   3  12     1130.76     1103.47     37.72 o
   3   3  12     1221.79     1173.91     49.17 o
   4   3  12      474.60      455.18     27.29 o
   5   3  12      852.22      887.37     34.12 o
   6   3  12      485.36      514.54     49.21 o
   7   3  12      305.17      296.93     29.08 o
   8   3  12      198.29      196.83     32.03 o
   9   3  12       36.22       43.40     57.51 o
  -9   4  12       74.56       32.30    107.55 o
  -8   4  12       80.22       27.64     29.00 o
  -7   4  12       93.85       85.72     24.33 o
  -6   4  12      132.02       74.64     19.98 o
  -5   4  12       19.84       12.87     12.56 o
  -4   4  12      621.80      549.90     31.49 o
  -3   4  12      197.25      213.10     15.91 o
  -2   4  12     2894.54     2919.06     97.18 o
  -1   4  12      805.92      810.88     25.53 o
   0   4  12      212.06      242.24     17.11 o
   1   4  12      802.26      751.58     38.95 o
   2   4  12     2885.69     3041.04     90.14 o
   3   4  12      204.05      231.78     17.94 o
   4   4  12      635.63      558.55     27.08 o
   5   4  12       17.44       18.46     11.61 o
   6   4  12      131.33      114.79     19.03 o
   7   4  12       93.63       60.47     19.26 o
   8   4  12       81.64       60.98     41.30 o
   9   4  12       77.13       85.93     65.48 o
  -9   5  12       18.22      -11.61     50.23 o
  -8   5  12       67.09       24.62     24.97 o
  -7   5  12       73.85       52.30     24.58 o
  -6   5  12      312.47      335.65     43.91 o
  -5   5  12       73.02       87.63     16.51 o
  -4   5  12       10.04       -5.23     12.97 o
  -3   5  12        2.22       22.80     10.07 o
  -2   5  12       85.21       79.97     16.77 o
  -1   5  12      313.89      324.20     18.05 o
   0   5  12       20.70       23.21      7.46 o
   1   5  12      316.88      328.86     22.79 o
   2   5  12       77.40       76.76     11.24 o
   3   5  12        2.23       18.33     12.88 o
   4   5  12       11.37       12.50     11.32 o
   5   5  12       79.57       72.25     14.44 o
   6   5  12      302.32      298.95     29.23 o
   7   5  12       77.25       70.45     22.45 o
   8   5  12       67.64       70.90     30.22 o
   9   5  12       19.74       77.63     60.61 o
  -9   6  12       18.48      -32.93     53.14 o
  -8   6  12       17.55       66.45     36.49 o
  -7   6  12       65.53       38.82     28.37 o
  -6   6  12      113.59       45.61     37.04 o
  -5   6  12      716.12      667.53     48.25 o
  -4   6  12      236.88      234.72     18.80 o
  -3   6  12      686.94      737.34     40.85 o
  -2   6  12       49.33       39.85     12.01 o
  -1   6  12      223.09      199.95     17.64 o
   0   6  12      270.70      269.59     18.29 o
   1   6  12      227.71      225.29     30.13 o
   2   6  12       51.77       53.26     11.98 o
   3   6  12      664.78      699.54     34.16 o
   4   6  12      237.45      209.13     18.19 o
   5   6  12      714.82      791.93     65.23 o
   6   6  12      114.42       98.16     27.68 o
   7   6  12       69.79       67.05     26.48 o
   8   6  12       18.45       32.30     29.19 o
   9   6  12       20.97       72.62     57.72 o
  -8   7  12       43.24       34.66     27.13 o
  -7   7  12       88.06      146.32     35.45 o
  -6   7  12       63.55       37.67     27.57 o
  -5   7  12      160.60      204.59     25.95 o
  -4   7  12       76.80       52.21     14.75 o
  -3   7  12       99.88       95.22     16.78 o
  -2   7  12      288.86      242.77     28.65 o
  -1   7  12       95.15      133.72     30.41 o
   0   7  12       82.44      123.82     19.80 o
   1   7  12      109.08      127.65     24.46 o
   2   7  12      292.16      263.86     20.20 o
   3   7  12      106.04       75.31     15.90 o
   4   7  12       73.58       70.47     20.40 o
   5   7  12      167.74      205.70     33.07 o
   6   7  12       64.44       78.94     24.38 o
   7   7  12       84.50       72.09     31.92 o
   8   7  12       43.12       59.05     30.61 o
  -8   8  12        3.63       58.03     29.68 o
  -7   8  12      133.47      143.96     35.29 o
  -6   8  12        0.55       36.07     25.01 o
  -5   8  12       29.42       54.38     22.79 o
  -4   8  12       34.93       16.53     16.14 o
  -3   8  12     1062.85     1035.56     51.66 o
  -2   8  12     2155.47     2310.80    124.54 o
  -1   8  12      338.61      308.35     20.31 o
   0   8  12      109.48       52.42     47.18 o
   1   8  12      347.66      337.38     35.18 o
   2   8  12     2142.94     2062.58    347.57 o
   3   8  12     1080.53     1093.23     56.05 o
   4   8  12       35.72       22.59     26.94 o
   5   8  12       27.87       47.24     19.31 o
   6   8  12        0.70       34.08     24.94 o
   7   8  12      135.00      110.27     32.84 o
   8   8  12        3.28       15.61     26.18 o
  -8   9  12        8.13      -54.26     36.18 o
  -7   9  12       47.13       62.48     28.83 o
  -6   9  12       15.05      -14.72     33.59 o
  -5   9  12      116.49      101.84     24.18 o
  -4   9  12        2.51       38.88     17.79 o
  -3   9  12     1226.55     1045.47     84.88 o
  -2   9  12       19.04       36.49     15.97 o
  -1   9  12     1273.75     1087.62     62.33 o
   0   9  12       89.11       94.66     28.16 o
   1   9  12     1266.59     1105.76     74.08 o
   2   9  12       19.14       20.17     16.45 o
   3   9  12     1215.24      946.47    119.06 o
   4   9  12        2.07        0.88     18.66 o
   5   9  12      115.72      136.98     23.38 o
   6   9  12       14.69        8.88     33.68 o
   7   9  12       44.22       10.16     46.99 o
   8   9  12        9.38        9.80     31.68 o
  -7  10  12        7.99        4.85     31.38 o
  -6  10  12       24.15       53.16     50.89 o
  -5  10  12       43.49       35.63     26.01 o
  -4  10  12       13.72       18.64     29.46 o
  -3  10  12      167.79      105.88     25.51 o
  -2  10  12      425.78      326.64     49.37 o
  -1  10  12      308.01      229.92     48.29 o
   0  10  12        4.12       17.93     25.70 o
   1  10  12      299.66      226.39     76.76 o
   3  10  12      171.15      210.06     51.94 o
   4  10  12       12.02       60.86     25.41 o
   5  10  12       43.18       36.40     22.26 o
   6  10  12       23.40       58.33     45.44 o
   7  10  12        7.73       45.20     26.46 o
  -7  11  12      116.56       33.23     88.03 o
  -6  11  12      127.25       84.67     39.75 o
  -5  11  12       58.21       94.33     32.67 o
  -4  11  12       61.45      108.95     33.05 o
  -3  11  12       42.33       45.80     22.81 o
  -2  11  12      521.61      447.27     48.57 o
  -1  11  12       64.13       51.63     24.36 o
   2  11  12      521.36      715.75    105.53 o
   3  11  12       41.50       32.63     44.99 o
   4  11  12       63.63       89.69     36.77 o
   5  11  12       61.03       76.99     30.14 o
   6  11  12      128.31       56.59     53.92 o
   7  11  12      115.55      115.72     43.93 o
  -6  12  12       28.99       -7.70     72.81 o
  -5  12  12        8.82       26.38     38.37 o
  -4  12  12      112.58      129.61     35.50 o
  -3  12  12      323.20      295.08     45.68 o
  -2  12  12       26.12       63.08     23.95 o
  -1  12  12       22.18       27.10     31.96 o
   0  12  12      205.06      202.11     50.72 o
   1  12  12       22.42       -6.10     19.56 o
   3  12  12      325.13      319.87     44.04 o
   4  12  12      108.31       49.79     27.25 o
   5  12  12        9.56       51.94     70.90 o
   6  12  12       28.14       66.23     42.83 o
  -5  13  12       13.06       32.90     41.08 o
  -4  13  12        8.15      -19.47     27.92 o
  -3  13  12      136.17      159.99     42.71 o
  -2  13  12        8.51        8.03     27.02 o
   0  13  12      209.81      136.19     38.67 o
   1  13  12      117.62      105.94     33.21 o
   2  13  12        7.72        6.51     32.32 o
   3  13  12      131.47      100.02     43.38 o
   4  13  12        7.72       27.76     43.15 o
   5  13  12       15.15       27.39     32.16 o
  -5  14  12      104.99       98.68     66.15 o
  -4  14  12       83.65       67.48     87.76 o
  -3  14  12        4.80       -4.71     32.43 o
  -2  14  12      109.68       79.01     44.95 o
  -1  14  12        1.30       32.36     45.69 o
   0  14  12       15.82       15.29     40.87 o
   1  14  12        1.19       32.23     39.32 o
   2  14  12      107.82       73.67     30.49 o
   3  14  12        5.10      -52.21     50.44 o
   4  14  12       84.30       31.55     66.04 o
   5  14  12      103.90       83.42     44.95 o
  -3  15  12       74.14       12.01     61.45 o
  -2  15  12       24.36       -4.15     38.17 o
  -1  15  12       40.05       16.30     43.77 o
   0  15  12        0.28       46.62     38.40 o
   1  15  12       38.70       59.05     60.41 o
   2  15  12       23.94       29.24     35.30 o
   3  15  12       75.42       83.53     75.26 o
  -2  16  12       31.09       25.83     41.68 o
  -1  16  12        0.76      -73.25     48.83 o
   0  16  12       11.81        3.52     37.66 o
   1  16  12        0.79       18.61     37.52 o
   2  16  12       31.64      -22.07     37.28 o
   1   0  13       46.71       24.94     10.81 o
   2   0  13     2844.52     2958.77     75.83 o
   3   0  13     3351.28     3596.84     96.74 o
   4   0  13      446.81      440.66     21.26 o
   5   0  13      972.03      985.85     38.62 o
   6   0  13      982.69     1048.69     54.13 o
   7   0  13      598.52      744.58     80.07 o
   8   0  13       30.09       34.11     23.57 o
   9   0  13       83.96       56.28     47.61 o
  -9   1  13       26.87       75.62     60.73 o
  -8   1  13       70.99       97.15     24.44 o
  -7   1  13      911.85      921.97    110.18 o
  -6   1  13      260.66      275.62     25.54 o
  -5   1  13      131.34      129.73     15.02 o
  -4   1  13      938.91      921.46     37.06 o
  -3   1  13     1057.57      969.67     36.03 o
  -2   1  13      405.18      401.18     18.02 o
  -1   1  13     2874.53     2804.42     60.39 o
   0   1  13      630.56      574.30     22.64 o
   1   1  13     2855.31     2938.61     65.83 o
   2   1  13      392.29      371.54     22.41 o
   3   1  13     1059.70     1058.95     33.51 o
   4   1  13      927.94      826.40     30.84 o
   5   1  13      126.89      110.72     13.91 o
   6   1  13      259.34      234.52     23.92 o
   7   1  13      911.60      911.95     56.10 o
   8   1  13       73.61       57.12     24.28 o
   9   1  13       26.81       99.95     58.08 o
  -9   2  13      164.48      319.83    145.15 o
  -8   2  13       16.82       23.88     26.60 o
  -7   2  13       13.31       37.45     20.51 o
  -6   2  13      113.48      104.76     28.46 o
  -5   2  13     3098.28     3348.45    119.05 o
  -4   2  13      146.04      176.37     16.26 o
  -3   2  13      477.11      472.54     21.81 o
  -2   2  13      456.82      520.43     29.88 o
  -1   2  13      568.63      567.71     21.71 o
   0   2  13      378.53      361.02     34.48 o
   1   2  13      576.48      600.03     21.13 o
   2   2  13      469.55      484.44     35.20 o
   3   2  13      494.79      482.11     22.53 o
   4   2  13      149.26      160.93     15.06 o
   5   2  13     3096.72     3060.29     95.34 o
   6   2  13      115.22      113.63     18.29 o
   7   2  13       10.87       30.44     17.04 o
   8   2  13       15.28       26.40     18.66 o
   9   2  13      162.72      241.60     69.64 o
  -9   3  13       70.64      168.03     99.89 o
  -8   3  13       91.25       98.00     30.97 o
  -7   3  13      211.80      282.93     82.14 o
  -6   3  13      276.91      263.17     29.08 o
  -5   3  13      775.07      707.69     32.06 o
  -4   3  13      137.31      138.78     15.72 o
  -3   3  13     3386.71     3543.17    109.10 o
  -2   3  13     1198.24     1178.88     47.00 o
  -1   3  13     2764.23     2711.15     71.00 o
   0   3  13       13.57       11.40     10.85 o
   1   3  13     2796.08     2701.93     83.59 o
   2   3  13     1207.47     1199.79     56.09 o
   3   3  13     3339.29     3346.63    107.46 o
   4   3  13      138.61      150.30     13.83 o
   5   3  13      783.17      762.25     32.19 o
   6   3  13      272.65      268.01     27.02 o
   7   3  13      214.00      251.26     27.25 o
   8   3  13       96.80      133.61     24.03 o
   9   3  13       69.87      115.57     50.90 o
  -9   4  13        2.11       20.11    124.70 o
  -8   4  13       85.72       97.49     27.80 o
  -7   4  13      129.13      110.21     28.67 o
  -6   4  13       67.67       43.92     15.58 o
  -5   4  13       63.41       53.32     14.89 o
  -4   4  13      134.35      126.74     14.41 o
  -3   4  13      367.12      383.45     22.26 o
  -2   4  13     1124.30     1125.62     40.93 o
  -1   4  13     1126.31     1093.95     68.09 o
   0   4  13     3961.66     4078.08    120.14 o
   1   4  13     1123.76     1152.98     52.14 o
   2   4  13     1134.35     1108.23     67.30 o
   3   4  13      369.54      439.04     30.31 o
   4   4  13      136.01      128.16     12.27 o
   5   4  13       61.87       54.56     13.17 o
   6   4  13       68.60       95.97     24.46 o
   7   4  13      130.76      107.10     26.45 o
   8   4  13       84.47      113.12     34.62 o
   9   4  13        1.58       26.88     62.54 o
  -9   5  13        4.60        5.23     57.83 o
  -8   5  13      288.67      256.36     41.65 o
  -7   5  13       11.50       18.66     27.59 o
  -6   5  13      428.87      356.25     39.33 o
  -5   5  13       33.47       36.65     14.43 o
  -4   5  13      675.75      703.83     33.59 o
  -3   5  13       13.20        4.73     10.00 o
  -2   5  13      702.94      660.93     30.88 o
  -1   5  13       49.09       44.15     19.82 o
   0   5  13     2716.73     2934.44    107.03 o
   1   5  13       53.46       26.43     18.78 o
   2   5  13      706.84      720.87     29.13 o
   3   5  13       13.89        3.55     11.51 o
   4   5  13      670.62      636.78     31.98 o
   5   5  13       32.51       38.09     14.04 o
   6   5  13      434.62      436.67     36.54 o
   7   5  13       11.72       43.04     23.33 o
   8   5  13      287.09      272.98     34.67 o
   9   5  13        4.93       29.74     49.25 o
  -8   6  13       35.16       57.48     31.21 o
  -7   6  13       25.38      -30.87     42.13 o
  -6   6  13      106.58      128.31     29.08 o
  -5   6  13      257.31      260.42     27.26 o
  -4   6  13      222.01      191.05     21.49 o
  -3   6  13       79.37       71.32     13.25 o
  -2   6  13      400.51      406.83     24.56 o
  -1   6  13      416.34      385.91     23.45 o
   0   6  13      635.33      587.04     44.03 o
   1   6  13      405.87      435.25     38.19 o
   2   6  13      399.72      375.18     30.78 o
   3   6  13       76.17       70.26     13.29 o
   4   6  13      216.42      171.52     21.67 o
   5   6  13      258.57      258.81     22.19 o
   6   6  13      108.07      186.74     84.00 o
   7   6  13       26.02       62.32     38.21 o
   8   6  13       33.98       92.10     26.23 o
  -8   7  13       65.58       62.78     37.70 o
  -7   7  13        9.45       -0.86     32.19 o
  -6   7  13      252.42      246.84     33.52 o
  -5   7  13      159.34      145.77     24.54 o
  -4   7  13      314.56      305.27     27.46 o
  -3   7  13        7.21       -1.72     23.41 o
  -2   7  13      985.09      913.93     48.82 o
  -1   7  13     1212.01     1143.09     56.62 o
   0   7  13       47.61       29.73     26.15 o
   1   7  13     1202.36      912.99    123.74 o
   2   7  13     1007.33     1005.95     58.36 o
   3   7  13        7.83       -0.93     11.47 o
   4   7  13      308.80      282.26     20.51 o
   5   7  13      161.06      183.35     24.13 o
   6   7  13      257.98      322.37     42.24 o
   7   7  13        9.70       16.11     27.31 o
   8   7  13       65.06      112.96     45.39 o
  -8   8  13       27.03       42.91     52.53 o
  -7   8  13       35.12        5.76     32.07 o
  -6   8  13       70.51       71.80     26.22 o
  -5   8  13       96.59      127.84     25.51 o
  -4   8  13       90.20       65.89     17.86 o
  -3   8  13      376.86      355.04     27.53 o
  -2   8  13       70.55       78.75     19.70 o
  -1   8  13      789.77      771.33     45.97 o
   0   8  13     2205.12     2210.98    125.07 o
   1   8  13      788.67      766.71     54.47 o
   2   8  13       67.61       96.25     23.19 o
   3   8  13      369.32      273.74     27.32 o
   4   8  13       90.06       94.64     25.15 o
   5   8  13       90.64      100.20     22.90 o
   6   8  13       70.38       30.10     32.73 o
   7   8  13       34.80       21.72     20.54 o
   8   8  13       28.10       27.68     26.25 o
  -8   9  13       35.18      108.93     42.18 o
  -7   9  13        7.93       -5.37     27.47 o
  -6   9  13       25.82       79.54     61.40 o
  -5   9  13      296.72      268.99     33.43 o
  -4   9  13       22.86       24.88     17.23 o
  -3   9  13      579.16      463.92     38.50 o
  -2   9  13      347.31      299.34     30.75 o
  -1   9  13      331.56      300.87     22.17 o
   0   9  13       18.64       14.28     26.81 o
   1   9  13      339.42      336.47     28.41 o
   2   9  13      341.01      269.22     34.51 o
   3   9  13      572.48      469.19    106.76 o
   4   9  13       21.99       -2.62     30.88 o
   5   9  13      290.16      328.75     29.33 o
   6   9  13       26.53       15.63     24.39 o
   7   9  13        7.52       36.88     41.38 o
   8   9  13       34.81        6.39     36.08 o
  -7  10  13        2.78      -12.48     33.23 o
  -6  10  13       31.90       52.22     39.41 o
  -5  10  13      129.83       81.56     36.52 o
  -4  10  13       23.62       78.82     26.41 o
  -3  10  13      220.43      210.80     25.95 o
  -2  10  13      786.09      725.54     77.64 o
  -1  10  13       39.24       -3.78     17.25 o
   0  10  13       11.77       42.59     40.94 o
   1  10  13       37.39       22.25     35.45 o
   2  10  13      789.63      931.30    115.82 o
   4  10  13       23.18       46.22     33.09 o
   5  10  13      129.48       97.06     26.68 o
   6  10  13       31.16        9.65     28.50 o
   7  10  13        3.74       42.24     33.08 o
  -7  11  13       19.05       -7.89     38.75 o
  -6  11  13      143.85       81.50     46.64 o
  -5  11  13       29.69       17.00     69.15 o
  -4  11  13      107.61       57.31     27.28 o
  -3  11  13       35.67       42.08     27.48 o
  -2  11  13      171.00      148.46     54.38 o
  -1  11  13       66.58       65.79     33.25 o
   0  11  13      329.95      505.83     78.95 o
   1  11  13       72.77       77.56     26.72 o
   2  11  13      169.90      146.68     93.40 o
   3  11  13       31.97       29.74     22.09 o
   4  11  13      102.86       91.41     29.81 o
   5  11  13       29.93       16.39     29.38 o
   6  11  13      143.30      136.46    106.68 o
   7  11  13       19.47       -6.51     33.81 o
  -6  12  13       96.04      113.62     41.21 o
  -5  12  13       12.91      100.51     37.46 o
  -4  12  13      113.58      121.98     32.24 o
  -3  12  13      112.81       90.69     35.42 o
  -2  12  13      508.35      378.87     49.08 o
  -1  12  13       20.46       71.29     26.76 o
   1  12  13       20.94       14.55     38.51 o
   3  12  13      116.03      143.74     78.04 o
   4  12  13      116.21       87.77     36.48 o
   5  12  13       12.89     -102.73     80.12 o
   6  12  13       94.63       82.45     57.61 o
  -5  13  13       21.12       12.30     37.90 o
  -4  13  13      224.01      114.20     62.77 o
  -3  13  13      121.35      115.85     34.75 o
  -2  13  13       41.60       10.71     24.11 o
  -1  13  13        5.72       54.10     42.25 o
   0  13  13      108.81      227.74     49.78 o
   1  13  13        5.19       10.87     34.31 o
   2  13  13       41.52       -0.78     42.12 o
   3  13  13      124.12      133.87     35.93 o
   4  13  13      223.71      251.33     43.33 o
   5  13  13       21.42       56.43     42.96 o
  -4  14  13       48.44       83.90     52.38 o
  -3  14  13       13.36       14.00     41.01 o
  -2  14  13       43.71       42.08     31.89 o
  -1  14  13       11.94       38.81     48.60 o
   0  14  13       60.94       85.35     42.68 o
   1  14  13       12.29       29.54     38.74 o
   2  14  13       45.34       40.48     48.61 o
   3  14  13       12.93       17.76     50.22 o
   4  14  13       47.47       97.56    108.97 o
  -3  15  13       49.23      132.66     80.72 o
  -2  15  13        6.49       36.23     36.55 o
  -1  15  13       58.16      -29.80     44.28 o
   0  15  13        2.19       74.63     43.85 o
   1  15  13       59.89      125.57     44.49 o
   2  15  13        6.40       46.74     79.64 o
   3  15  13       47.86       74.38     66.31 o
  -1  16  13       27.19       -4.15     37.38 o
   0  16  13       51.38       96.12     39.95 o
   1  16  13       26.69       17.43     48.24 o
   0   0  14      103.50       96.04     19.91 o
   1   0  14      162.69      162.30     16.52 o
   2   0  14        0.08       26.67     11.48 o
   3   0  14      647.74      687.60     30.48 o
   4   0  14      173.93      181.83     16.47 o
   5   0  14      871.95      906.19     35.51 o
   6   0  14     1412.38     1501.43     58.92 o
   7   0  14        7.48       -5.69     20.89 o
   8   0  14      136.27      129.88     62.46 o
   9   0  14        0.46       48.20     64.04 o
  -9   1  14      126.37       77.30     53.01 o
  -8   1  14       26.89       21.37     30.72 o
  -7   1  14      192.55      234.92     33.04 o
  -6   1  14      923.05     1016.29     50.84 o
  -5   1  14     1585.22     1708.81     65.18 o
  -4   1  14     2374.33     2331.30     77.81 o
  -3   1  14      723.68      755.97     28.60 o
  -2   1  14     1681.64     1745.72     57.06 o
  -1   1  14      612.36      609.77     27.21 o
   0   1  14       86.37      104.17     14.38 o
   1   1  14      610.37      631.80     24.09 o
   2   1  14     1694.49     1831.35     57.05 o
   3   1  14      724.53      781.99     29.19 o
   4   1  14     2372.87     2284.43     72.94 o
   5   1  14     1595.53     1660.15     57.87 o
   6   1  14      922.02      973.60     38.47 o
   7   1  14      193.61      205.45     26.72 o
   8   1  14       25.16       15.03     37.55 o
   9   1  14      126.11      230.39     65.68 o
  -9   2  14        0.97      210.42    101.31 o
  -8   2  14       24.13       14.50     60.76 o
  -7   2  14      390.12      425.40     46.87 o
  -6   2  14      284.08      280.55     32.32 o
  -5   2  14      238.06      230.69     24.76 o
  -4   2  14       79.73       91.75     16.11 o
  -3   2  14      197.67      170.63     16.51 o
  -2   2  14      294.77      292.68     18.44 o
  -1   2  14      230.10      215.39     19.42 o
   0   2  14       43.49       49.45     11.53 o
   1   2  14      233.30      205.37     28.81 o
   2   2  14      303.12      300.31     18.99 o
   3   2  14      192.07      224.53     16.28 o
   4   2  14       82.62       89.12     13.30 o
   5   2  14      236.36      201.20     23.35 o
   6   2  14      276.28      250.25     28.75 o
   7   2  14      395.85      424.17     36.77 o
   8   2  14       23.63       20.46     28.76 o
   9   2  14        1.13       20.39     60.62 o
  -9   3  14        1.21       14.75    102.93 o
  -8   3  14        6.00       59.14     28.46 o
  -7   3  14      143.49      171.14     81.15 o
  -6   3  14      270.94      254.28     29.38 o
  -5   3  14      552.75      613.29     37.21 o
  -4   3  14      681.43      726.41     38.24 o
  -3   3  14      112.38      107.19     19.71 o
  -2   3  14     1451.61     1467.20     71.15 o
  -1   3  14      428.39      370.25     26.28 o
   0   3  14     6133.25     5885.65    145.98 o
   1   3  14      434.86      444.70     31.42 o
   2   3  14     1443.80     1525.46     83.57 o
   3   3  14      114.38      126.85     16.67 o
   4   3  14      712.51      655.31     28.28 o
   5   3  14      534.11      562.72     34.76 o
   6   3  14      260.08      275.34     27.51 o
   7   3  14      148.37      208.53     54.53 o
   8   3  14        5.17        7.84     21.22 o
   9   3  14        0.82      -24.57     45.41 o
  -9   4  14       49.10      -35.06     87.10 o
  -8   4  14       99.98      105.13     40.18 o
  -7   4  14      465.11      485.56     46.01 o
  -6   4  14      327.07      277.86     47.64 o
  -5   4  14       71.03       48.48     13.64 o
  -4   4  14      104.76       71.79     16.13 o
  -3   4  14       83.82      110.29     14.36 o
  -2   4  14      290.22      297.41     26.83 o
  -1   4  14      761.33      713.67     47.30 o
   0   4  14      843.85      816.70     53.68 o
   1   4  14      746.95      686.05     37.96 o
   2   4  14      281.32      254.85     33.00 o
   3   4  14       85.45       72.93     14.42 o
   4   4  14      102.64      116.72     13.57 o
   5   4  14       67.84       62.41     13.92 o
   6   4  14      310.98      366.63     36.10 o
   7   4  14      467.25      498.61     47.26 o
   8   4  14       97.78       99.74     32.73 o
   9   4  14       47.27      125.91    107.13 o
  -9   5  14        2.09      171.03     65.37 o
  -8   5  14        6.69       43.38     40.38 o
  -7   5  14       39.25       57.75     28.70 o
  -6   5  14       72.88       69.51     23.20 o
  -5   5  14        3.06       21.50     16.01 o
  -4   5  14      182.62      162.45     22.41 o
  -3   5  14      297.67      267.98     21.96 o
  -2   5  14       40.53       42.83     16.24 o
  -1   5  14      463.53      426.15     25.12 o
   0   5  14     1825.49     2020.75     95.61 o
   1   5  14      484.25      438.75     32.13 o
   2   5  14       42.12       35.18      9.65 o
   3   5  14      280.58      275.39     18.90 o
   4   5  14      179.87      161.35     15.56 o
   5   5  14        3.02       22.68     17.81 o
   6   5  14       70.35       74.52     25.99 o
   7   5  14       36.28       37.84     22.13 o
   8   5  14        6.57        2.22     30.56 o
   9   5  14        1.76       72.49    127.24 o
  -8   6  14      109.18      153.94     93.99 o
  -7   6  14       39.54       65.43     44.73 o
  -6   6  14       92.93       70.69     27.81 o
  -5   6  14      179.96       94.15     29.10 o
  -4   6  14      478.75      405.84     35.83 o
  -3   6  14        1.50       -8.55     14.83 o
  -2   6  14      209.30      199.76     18.57 o
  -1   6  14      123.68       91.45     16.28 o
   0   6  14      333.62      319.37     53.47 o
   1   6  14      123.20       76.38     28.03 o
   2   6  14      212.92      183.84     18.19 o
   3   6  14        1.63       15.11     18.54 o
   4   6  14      474.43      439.87     27.84 o
   5   6  14      173.41      144.79     25.85 o
   6   6  14       93.40      117.13     26.06 o
   7   6  14       37.43       15.78     46.57 o
   8   6  14      112.10      168.37     32.68 o
  -8   7  14       35.18       44.45     34.70 o
  -7   7  14       33.98       31.77     32.30 o
  -6   7  14       26.68       58.53     24.68 o
  -5   7  14      178.76      210.04     34.54 o
  -4   7  14       64.25       28.71     15.74 o
  -3   7  14       56.74       71.09     18.34 o
  -2   7  14      275.64      231.95     19.92 o
  -1   7  14     3464.73     3556.22    218.07 o
   0   7  14      846.70      855.70     43.38 o
   1   7  14     3461.46     3777.67    173.23 o
   2   7  14      268.76      224.76     19.38 o
   3   7  14       61.38       46.05     14.16 o
   4   7  14       67.25       64.64     20.57 o
   5   7  14      176.45      174.30     65.71 o
   6   7  14       27.69       34.98     30.17 o
   7   7  14       34.46       30.22     27.59 o
   8   7  14       34.34       74.71     30.12 o
  -8   8  14       48.81       58.70     39.89 o
  -7   8  14        8.89       27.92     31.46 o
  -6   8  14      130.19      145.66     39.20 o
  -5   8  14      237.15      187.34     37.39 o
  -4   8  14        4.34       -7.94     26.34 o
  -3   8  14      551.37      493.72     39.02 o
  -2   8  14       56.58       52.13     13.42 o
  -1   8  14      700.69      680.95     43.10 o
   0   8  14      120.55      121.83     15.03 o
   1   8  14      695.15      563.48     48.93 o
   2   8  14       54.72       57.60     14.21 o
   3   8  14      544.79      455.07     40.29 o
   4   8  14        5.40        5.46     20.07 o
   5   8  14      239.29      160.87     31.22 o
   6   8  14      131.67      142.09     33.44 o
   7   8  14        8.81      -15.78     27.39 o
   8   8  14       46.54       17.95     30.93 o
  -7   9  14      108.56      112.72     56.66 o
  -6   9  14       41.43       66.14     30.49 o
  -5   9  14       79.28       61.63     25.62 o
  -4   9  14        1.82      -12.70     20.18 o
  -3   9  14       95.57       81.08     17.28 o
  -2   9  14      175.05      199.76     24.70 o
  -1   9  14     1061.77     1124.71     60.94 o
   0   9  14        1.88        2.77     31.18 o
   1   9  14     1048.17      876.75     79.46 o
   2   9  14      189.19      121.25     40.13 o
   3   9  14       95.69      126.15     42.86 o
   4   9  14        1.73       15.20     30.17 o
   5   9  14       79.31       84.44     27.83 o
   6   9  14       39.78       98.28     30.58 o
   7   9  14      109.72      199.54     37.55 o
  -7  10  14       38.58       11.10     38.05 o
  -6  10  14        8.19       35.05     45.32 o
  -5  10  14        6.34      -10.56     33.20 o
  -4  10  14       98.35      114.09     26.56 o
  -3  10  14      282.98      231.65     32.12 o
  -2  10  14      176.70      150.21     26.77 o
  -1  10  14       22.36       22.02     15.59 o
   0  10  14      633.14      631.97     68.56 o
   1  10  14       19.23       59.71     30.64 o
   2  10  14      177.75      149.53     49.19 o
   4  10  14       96.26      136.79     38.27 o
   5  10  14        6.01       24.29     24.80 o
   6  10  14        8.07      -22.19     32.39 o
   7  10  14       38.07       70.54     58.90 o
  -6  11  14       16.80       48.03     39.08 o
  -5  11  14       49.34       70.00     41.72 o
  -4  11  14       17.54       58.15     28.31 o
  -3  11  14      111.99      110.57     29.36 o
  -2  11  14      492.12      469.50     44.78 o
  -1  11  14      166.65      154.66     29.08 o
   0  11  14        0.60       23.48     30.25 o
   1  11  14      163.26      218.64     38.71 o
   2  11  14      487.01      514.01     54.23 o
   3  11  14      118.69      110.51     30.83 o
   4  11  14       17.67       67.23     46.98 o
   5  11  14       48.27       75.53     79.17 o
   6  11  14       15.45       17.54     36.49 o
  -6  12  14       33.89        7.22     52.17 o
  -5  12  14       89.70      111.30     33.48 o
  -4  12  14       94.49       53.14     30.01 o
  -3  12  14      332.84      246.06     44.05 o
  -2  12  14      143.52      144.97     32.73 o
  -1  12  14       42.49       23.67     24.77 o
   0  12  14        0.97      -27.20     49.54 o
   1  12  14       40.79      -21.43     46.88 o
   2  12  14      142.40      169.66     33.94 o
   3  12  14      341.73      338.32     79.24 o
   4  12  14       93.37       88.87     43.89 o
   5  12  14       90.60       -2.43     86.93 o
   6  12  14       33.92      -41.58     55.35 o
  -5  13  14        9.01       20.55     54.57 o
  -4  13  14       38.99       86.66     48.63 o
  -3  13  14      149.54      208.96     53.62 o
  -2  13  14        7.22       -2.53     44.38 o
  -1  13  14       24.34       51.30     37.16 o
   0  13  14        2.04      -53.46     40.13 o
   1  13  14       26.15       -8.93     26.87 o
   2  13  14        7.66       20.25     45.69 o
   3  13  14      146.72      128.64     35.71 o
   4  13  14       38.90        8.58     44.72 o
   5  13  14        9.33       -4.86     81.60 o
  -4  14  14        3.58        1.05     61.02 o
  -3  14  14       72.75      113.80     43.56 o
  -2  14  14        3.06      -21.87     27.82 o
  -1  14  14       19.21      144.68     76.57 o
   0  14  14       19.04      138.94     42.27 o
   1  14  14       18.56       47.24     37.75 o
   2  14  14        3.28       17.96     43.35 o
   3  14  14       70.86       51.13     34.69 o
   4  14  14        4.15        1.55     81.50 o
  -3  15  14        5.97       34.18     37.18 o
  -2  15  14       94.26      135.66     74.14 o
  -1  15  14       77.08       45.83     46.71 o
   0  15  14        5.91       -7.66     41.09 o
   1  15  14       77.55       93.82     48.63 o
   2  15  14       93.10       75.22     72.32 o
   3  15  14        6.12        9.25     41.55 o
   1   0  15      235.32      272.54     23.64 o
   2   0  15     1108.67     1058.68     38.45 o
   3   0  15      984.54      998.58     62.17 o
   4   0  15        0.56        1.54     10.63 o
   5   0  15     1629.13     1657.61     56.31 o
   6   0  15      935.91      938.89     46.28 o
   7   0  15       26.73       26.70     21.86 o
   8   0  15      158.45      186.49     34.84 o
   9   0  15       34.46       32.16     60.95 o
  -9   1  15        0.62       -3.47     60.46 o
  -8   1  15       12.34       39.64     23.93 o
  -7   1  15      207.29      263.64     36.51 o
  -6   1  15       94.04       98.38     18.23 o
  -5   1  15      303.90      256.07     19.62 o
  -4   1  15      461.58      457.86     24.92 o
  -3   1  15       66.41       74.45     18.07 o
  -2   1  15     2134.72     2021.47     70.05 o
  -1   1  15      389.17      359.26     20.70 o
   0   1  15     1185.14     1027.34     50.97 o
   1   1  15      386.41      365.92     19.29 o
   2   1  15     2132.65     1971.61     69.55 o
   3   1  15       59.81       64.64     13.91 o
   4   1  15      459.99      443.70     22.73 o
   5   1  15      303.75      269.98     20.97 o
   6   1  15       97.18       70.05     23.45 o
   7   1  15      205.91      216.13     25.56 o
   8   1  15       11.53       16.57     27.58 o
   9   1  15        0.62      -41.19     59.42 o
  -9   2  15       16.07     -126.38    111.57 o
  -8   2  15       20.70       49.44     37.30 o
  -7   2  15       15.63       76.20     27.21 o
  -6   2  15       43.28       43.91     19.80 o
  -5   2  15      197.33      226.46     19.46 o
  -4   2  15      206.20      211.27     17.37 o
  -3   2  15      236.83      243.65     17.30 o
  -2   2  15      642.14      644.64     29.18 o
  -1   2  15      209.74      187.05     19.67 o
   0   2  15     5641.18     5916.59    219.87 o
   1   2  15      215.04      203.35     15.02 o
   2   2  15      642.13      641.98     33.13 o
   3   2  15      228.76      240.25     17.73 o
   4   2  15      218.87      219.09     18.79 o
   5   2  15      193.80      182.18     19.33 o
   6   2  15       43.03       37.69     20.54 o
   7   2  15       16.77       14.91     29.20 o
   8   2  15       23.53      -15.03     34.70 o
   9   2  15       17.57       13.67     67.91 o
  -9   3  15       16.14       66.72     84.57 o
  -8   3  15      123.13       77.47     34.83 o
  -7   3  15      290.26      340.65     51.99 o
  -6   3  15       82.09       36.85     21.53 o
  -5   3  15      747.53      806.18     62.26 o
  -4   3  15      704.49      706.03     41.01 o
  -3   3  15      314.14      306.18     45.26 o
  -2   3  15       30.28       34.42     19.22 o
  -1   3  15      455.83      439.30     34.22 o
   0   3  15       27.10       62.40     20.44 o
   1   3  15      464.15      462.10     32.98 o
   2   3  15       28.43       69.42     15.00 o
   3   3  15      301.87      290.26     21.66 o
   4   3  15      697.61      647.66     32.89 o
   5   3  15      749.60      690.91     41.50 o
   6   3  15       80.33       56.82     24.59 o
   7   3  15      291.47      255.54     28.91 o
   8   3  15      123.75      104.40     30.72 o
   9   3  15       15.78       59.98     58.64 o
  -9   4  15       34.26      104.38     85.25 o
  -8   4  15       42.75      -26.12     29.89 o
  -7   4  15       73.57       90.51     62.37 o
  -6   4  15       48.33       34.98     46.23 o
  -5   4  15       21.94       14.30     16.98 o
  -4   4  15      168.00      155.32     21.54 o
  -3   4  15     1048.31     1003.16     65.17 o
  -2   4  15       43.72       28.26     22.59 o
  -1   4  15      315.85      291.10     32.62 o
   0   4  15       59.05       41.81     30.25 o
   1   4  15      323.61      385.97     48.55 o
   2   4  15       43.54       39.55     20.74 o
   3   4  15     1035.57     1101.03     69.32 o
   4   4  15      165.09      167.85     15.35 o
   5   4  15       23.04       19.59     13.11 o
   6   4  15       47.28       47.51     24.46 o
   7   4  15       71.66       94.01     27.27 o
   8   4  15       42.47       13.07     30.96 o
   9   4  15       32.32      130.54     74.69 o
  -8   5  15       13.66       36.16     35.06 o
  -7   5  15       72.14      159.41     32.13 o
  -6   5  15       31.22       42.56     28.84 o
  -5   5  15        0.08       31.64     18.81 o
  -4   5  15       97.44       61.70     16.10 o
  -3   5  15      477.01      539.40     32.94 o
  -2   5  15       14.08       45.36     29.15 o
  -1   5  15       32.32       86.83     36.78 o
   0   5  15        5.22        4.12     29.50 o
   1   5  15       34.73       65.13     36.31 o
   2   5  15       13.62       27.15     27.66 o
   3   5  15      493.43      484.17     29.90 o
   4   5  15       91.47      111.40     15.22 o
   5   5  15        0.08       18.47     16.31 o
   6   5  15       33.83       36.31     25.93 o
   7   5  15       72.34      125.94     33.67 o
   8   5  15       14.24        0.28     38.90 o
  -8   6  15       30.69       33.40     29.94 o
  -7   6  15       45.67       67.83     31.81 o
  -6   6  15      106.38       72.74     25.95 o
  -5   6  15        1.86        3.15     16.82 o
  -4   6  15      186.06      167.46     39.58 o
  -3   6  15      517.80      576.41     36.77 o
  -2   6  15      237.07      241.74     22.27 o
  -1   6  15     1202.10     1186.77     67.86 o
   0   6  15      206.18      286.34     37.95 o
   1   6  15     1204.56     1323.97     71.67 o
   2   6  15      237.37      220.40     17.87 o
   3   6  15      523.88      572.84     45.79 o
   4   6  15      182.38      201.13     29.78 o
   5   6  15        1.76       11.21     19.99 o
   6   6  15      106.83      142.59     28.53 o
   7   6  15       44.77       58.02     28.24 o
   8   6  15       32.50       42.03     28.07 o
  -8   7  15       28.46        4.34     32.66 o
  -7   7  15      114.29      114.38     34.72 o
  -6   7  15       94.89       74.16     26.31 o
  -5   7  15       56.20       80.74     24.23 o
  -4   7  15      219.91      179.59     24.44 o
  -3   7  15      197.04      170.75     22.03 o
  -2   7  15      529.20      514.78     33.09 o
  -1   7  15      226.18      229.79     20.32 o
   0   7  15      401.75      395.48     36.69 o
   1   7  15      219.49      209.92     28.28 o
   2   7  15      509.17      488.40     52.56 o
   3   7  15      198.02      136.60     43.05 o
   4   7  15      223.31      257.87     33.06 o
   5   7  15       57.56       49.86     24.46 o
   6   7  15       88.60      125.38     28.73 o
   7   7  15      114.17      104.70     30.77 o
   8   7  15       29.49       61.36     27.54 o
  -8   8  15       47.42        1.06     57.30 o
  -7   8  15       38.55       49.54     37.88 o
  -6   8  15       15.77       59.52     45.40 o
  -5   8  15      157.68      166.02     26.90 o
  -4   8  15      171.67      147.71     24.35 o
  -3   8  15       76.70       72.34     16.69 o
  -2   8  15      214.80      212.11     24.00 o
  -1   8  15     1044.14      900.60     53.75 o
   0   8  15      313.06      302.20     35.00 o
   1   8  15     1022.84      892.85    119.96 o
   2   8  15      212.60      180.31     29.01 o
   3   8  15       76.23       65.07     23.04 o
   4   8  15      175.89      182.84     47.19 o
   5   8  15      155.23      105.89     49.79 o
   6   8  15       16.93       -6.84     29.62 o
   7   8  15       39.58        6.98     28.39 o
   8   8  15       45.28       42.40     29.09 o
  -7   9  15       83.88      137.76     51.13 o
  -6   9  15      106.71       21.62     41.41 o
  -5   9  15       27.76       19.34     23.66 o
  -4   9  15       51.68       51.75     20.28 o
  -3   9  15      177.67      216.15     26.20 o
  -2   9  15      398.86      318.30     35.47 o
  -1   9  15      268.94      250.32     24.73 o
   0   9  15       35.54       53.87     15.21 o
   1   9  15      280.41      247.79     43.28 o
   2   9  15      408.13      490.47     54.53 o
   3   9  15      179.91      192.22     59.56 o
   4   9  15       49.27       55.12     32.14 o
   5   9  15       26.38       39.91     28.58 o
   6   9  15      107.89       53.53     44.42 o
   7   9  15       83.25       65.55     34.53 o
  -7  10  15       36.60      -19.47     35.43 o
  -6  10  15      247.00      293.44     82.85 o
  -5  10  15       55.76       55.61     33.05 o
  -4  10  15       62.86       87.09     31.24 o
  -3  10  15      157.82       95.96     30.91 o
  -2  10  15      384.94      372.05     44.57 o
  -1  10  15      360.28      306.30     46.08 o
   0  10  15        1.64      -15.87     30.29 o
   1  10  15      361.23      410.07     51.06 o
   2  10  15      393.52      399.87    113.16 o
   3  10  15      156.52      134.91     39.89 o
   4  10  15       62.29      101.69     32.51 o
   5  10  15       56.55       62.19     43.04 o
   6  10  15      249.90      238.60     50.50 o
   7  10  15       36.63       82.62     37.83 o
  -6  11  15       11.54      -33.47     66.85 o
  -5  11  15       31.15       24.18     37.38 o
  -4  11  15        8.76      -25.49     26.71 o
  -3  11  15       82.53      105.51     33.11 o
  -2  11  15      124.57       72.83     31.83 o
  -1  11  15      260.61      199.77     41.32 o
   0  11  15       81.18       21.73     50.71 o
   1  11  15      257.70      208.75     36.80 o
   2  11  15      125.89       36.78     45.96 o
   3  11  15       80.64      121.34     36.89 o
   4  11  15        9.07      -38.56     37.25 o
   5  11  15       32.30      153.21     72.96 o
   6  11  15       11.51       64.51     41.00 o
  -6  12  15       21.01      115.11     68.00 o
  -5  12  15        4.97       41.81     56.97 o
  -4  12  15      126.96       54.21     57.71 o
  -3  12  15       22.43       56.80     54.94 o
  -2  12  15      316.85      276.59     64.63 o
  -1  12  15      223.80      216.74     40.54 o
   0  12  15        1.22       54.42     34.01 o
   1  12  15      221.23      293.13     78.87 o
   2  12  15      311.57      380.57    109.16 o
   3  12  15       20.99      333.12     84.87 o
   4  12  15      126.94       92.76     55.23 o
   5  12  15        4.97       17.78     77.92 o
   6  12  15       19.69       59.42     48.06 o
  -5  13  15        2.72      101.45     76.27 o
  -4  13  15      123.74       91.93     62.33 o
  -3  13  15        1.20       -8.27     70.33 o
  -2  13  15       11.82       75.90     57.13 o
  -1  13  15        2.89       56.56     73.27 o
   0  13  15      406.66      501.49     82.14 o
   1  13  15        3.13       30.24     53.76 o
   2  13  15       12.42       -2.50     42.52 o
   3  13  15        0.96      -18.35     43.58 o
   4  13  15      124.18      138.06     49.67 o
   5  13  15        2.57        5.07     62.31 o
  -4  14  15       10.44       39.05     54.40 o
  -3  14  15       55.68       63.69     42.13 o
  -2  14  15        5.43       16.41     33.55 o
  -1  14  15       40.65      168.87     62.50 o
   0  14  15        1.69        5.03     31.61 o
   1  14  15       41.75       63.43     36.53 o
   2  14  15        5.45      107.08     65.74 o
   3  14  15       56.95       72.57     37.29 o
   4  14  15       10.30       32.61     43.61 o
  -2  15  15       33.48      -35.13     43.39 o
  -1  15  15       68.29       92.27     66.08 o
   0  15  15       46.23       36.81     39.44 o
   1  15  15       68.12       93.80     45.85 o
   2  15  15       33.02       16.79     36.52 o
   0   0  16     1688.66     1660.95    159.69 o
   1   0  16        9.03       12.38     13.61 o
   2   0  16      300.51      301.76     27.23 o
   3   0  16      297.67      299.21     21.65 o
   4   0  16      712.59      644.17     40.04 o
   5   0  16      702.17      667.05     31.82 o
   6   0  16       17.04       12.50     17.84 o
   7   0  16       70.59       17.57     43.98 o
   8   0  16        0.21       26.61     24.94 o
   9   0  16      119.22      178.39     76.37 o
  -9   1  16      108.78      159.91     71.52 o
  -8   1  16       24.73       88.63     53.22 o
  -7   1  16      150.07      198.19     35.55 o
  -6   1  16      351.13      361.20     44.05 o
  -5   1  16     1965.44     2110.92     70.11 o
  -4   1  16      550.04      603.55     32.01 o
  -3   1  16      971.68      946.51     39.31 o
  -2   1  16      430.84      466.04     32.93 o
  -1   1  16     1570.98     1601.07     57.74 o
   0   1  16       22.67       48.85     23.61 o
   1   1  16     1580.87     1505.78     58.66 o
   2   1  16      422.31      403.23     30.04 o
   3   1  16      988.22      942.61     40.62 o
   4   1  16      535.59      553.20     26.83 o
   5   1  16     1965.96     2051.73     71.05 o
   6   1  16      363.49      354.07     33.14 o
   7   1  16      150.14      124.28     23.96 o
   8   1  16       24.28       55.78     50.23 o
   9   1  16      108.70      170.23     96.26 o
  -9   2  16       10.22     -100.13    103.87 o
  -8   2  16       46.31      153.92     69.76 o
  -7   2  16      283.47      327.72     40.31 o
  -6   2  16      156.47      168.63     36.09 o
  -5   2  16      142.71      138.41     22.79 o
  -4   2  16      997.16     1087.42     45.68 o
  -3   2  16       95.07       70.80     14.58 o
  -2   2  16      112.81      116.60     13.35 o
  -1   2  16       45.43       61.95     29.56 o
   0   2  16      178.19      261.51     36.99 o
   1   2  16       47.80       68.43     28.94 o
   2   2  16      101.96      100.92     16.19 o
   3   2  16       94.48       87.99     13.23 o
   4   2  16      987.42     1108.07     44.29 o
   5   2  16      138.90      133.90     22.23 o
   6   2  16      150.55      194.85     28.27 o
   7   2  16      287.01      332.59     61.56 o
   8   2  16       45.99      173.90     57.11 o
   9   2  16       10.02      -69.59    123.04 o
  -9   3  16        7.25      -75.49     83.53 o
  -8   3  16       26.16       59.04     42.34 o
  -7   3  16       53.78       53.98     52.07 o
  -6   3  16       45.84      173.90     75.80 o
  -5   3  16      778.40      783.02     62.70 o
  -4   3  16      404.87      372.78     28.12 o
  -3   3  16      120.56      130.00     25.35 o
  -2   3  16      526.57      533.24     40.06 o
  -1   3  16      176.60      245.07     29.84 o
   0   3  16     3337.30     3331.34    171.12 o
   1   3  16      188.15      192.04     39.28 o
   2   3  16      523.68      486.06     29.44 o
   3   3  16      116.47       91.61     18.94 o
   4   3  16      420.97      444.44     30.19 o
   5   3  16      785.94      755.99     45.90 o
   6   3  16       47.85       43.97     25.82 o
   7   3  16       53.27       97.86     45.96 o
   8   3  16       27.97       27.38     26.58 o
   9   3  16        7.00      -70.58     58.08 o
  -8   4  16       17.65       36.31     57.34 o
  -7   4  16       68.44      115.69     50.69 o
  -6   4  16      111.01      116.25     31.91 o
  -5   4  16      110.56      147.66     28.05 o
  -4   4  16       69.10       43.36     18.47 o
  -3   4  16      147.65      213.98     33.42 o
  -2   4  16       69.80       90.11     27.97 o
  -1   4  16      127.23      153.96     26.94 o
   0   4  16       34.66       64.23     19.19 o
   1   4  16      126.38      169.00     31.84 o
   2   4  16       70.98       81.06     24.02 o
   3   4  16      147.41      116.43     30.50 o
   4   4  16       67.83       53.06     16.14 o
   5   4  16      115.98      109.01     21.80 o
   6   4  16      111.29      130.76     43.91 o
   7   4  16       68.09       90.72     27.70 o
   8   4  16       18.22       16.44     22.43 o
  -8   5  16      135.16      123.65    117.69 o
  -7   5  16      125.73      152.08     42.50 o
  -6   5  16      108.66      141.75     52.77 o
  -5   5  16       84.91       95.67     28.76 o
  -4   5  16      659.04      646.81     43.05 o
  -3   5  16      998.06     1002.37     48.99 o
  -2   5  16      195.80      177.68     26.89 o
  -1   5  16       50.48      125.88     50.18 o
   0   5  16     1547.65     1776.47    127.94 o
   1   5  16       44.34       60.21     30.00 o
   2   5  16      197.61      130.50     53.46 o
   3   5  16      996.67     1055.35     86.01 o
   4   5  16      662.25      695.21     34.88 o
   5   5  16       84.83       84.87     21.69 o
   6   5  16      106.92      113.16     39.77 o
   7   5  16      127.42      188.16     32.99 o
   8   5  16      135.56      118.53     45.09 o
  -8   6  16       73.71       96.36     35.33 o
  -7   6  16       55.12       52.11     31.55 o
  -6   6  16      124.26      107.53     35.46 o
  -5   6  16      113.03      112.10     23.64 o
  -4   6  16      479.00      502.35     37.22 o
  -3   6  16      450.39      421.49     42.61 o
  -2   6  16      306.66      273.54     24.26 o
  -1   6  16     1450.22     1395.15     88.06 o
   0   6  16       24.82       52.04     32.70 o
   1   6  16     1460.29     1354.13     78.85 o
   2   6  16      300.09      358.32     59.82 o
   3   6  16      462.73      429.22     44.96 o
   4   6  16      481.06      514.07     42.66 o
   5   6  16      112.13      167.95     41.68 o
   6   6  16      127.16      157.16     31.32 o
   7   6  16       53.65       -4.49     46.85 o
   8   6  16       71.88       89.90     28.65 o
  -8   7  16       34.36       73.63     37.30 o
  -7   7  16       48.36       92.92     31.98 o
  -6   7  16        9.54       -2.13     28.97 o
  -5   7  16      132.54      183.83     25.86 o
  -4   7  16      496.06      493.81     36.49 o
  -3   7  16       83.11       77.36     16.63 o
  -2   7  16      287.57      298.39     27.73 o
  -1   7  16     3780.62     4082.26    178.83 o
   0   7  16      774.19      927.96     64.79 o
   1   7  16     3797.20     4240.02    172.11 o
   2   7  16      295.86      291.72     17.79 o
   3   7  16       82.68       42.99     30.74 o
   4   7  16      491.74      541.91     51.50 o
   5   7  16      135.19      125.29     26.69 o
   6   7  16       10.04       14.04     29.51 o
   7   7  16       47.60       99.99     31.36 o
   8   7  16       32.99       24.08     35.87 o
  -7   8  16        0.20       48.60     34.34 o
  -6   8  16       30.77       21.93     43.99 o
  -5   8  16      101.94      149.02     28.35 o
  -4   8  16        3.69       12.21     23.98 o
  -3   8  16      125.78       85.16     16.84 o
  -2   8  16        8.94       16.16     13.99 o
  -1   8  16     1104.22     1110.58     91.62 o
   0   8  16       53.49      100.11     38.89 o
   1   8  16     1089.15      936.11     80.90 o
   2   8  16        9.45       13.07     32.32 o
   3   8  16      124.29       37.29     30.32 o
   4   8  16        4.22       31.05     26.68 o
   5   8  16       99.22      122.88     25.98 o
   6   8  16       29.73       70.47     35.17 o
   7   8  16        0.26       92.24     33.65 o
  -7   9  16       15.95       16.62     45.16 o
  -6   9  16      234.69      255.28     51.46 o
  -5   9  16       28.85       67.01     32.24 o
  -4   9  16       76.43      126.87     37.61 o
  -3   9  16        6.72       43.40     22.05 o
  -2   9  16      374.47      342.65     34.31 o
  -1   9  16      495.99      453.42     36.76 o
   0   9  16      464.84      417.52     34.78 o
   1   9  16      488.26      514.71     84.55 o
   2   9  16      371.59      267.96     41.07 o
   3   9  16        6.97       40.61     34.69 o
   4   9  16       75.26      104.91     28.36 o
   5   9  16       31.58       35.69     32.73 o
   6   9  16      238.35      300.00     60.44 o
   7   9  16       16.29      -31.89     28.82 o
  -6  10  16       37.87       38.64     43.67 o
  -5  10  16        0.60       37.07     33.34 o
  -4  10  16       16.85       61.10     24.85 o
  -3  10  16       20.69       15.87     22.29 o
  -2  10  16       80.19       93.84     23.35 o
  -1  10  16      441.96      324.47     34.71 o
   0  10  16      959.56     1019.15     86.02 o
   1  10  16      444.55      525.08    104.55 o
   2  10  16       76.91       94.22     48.12 o
   3  10  16       19.25       66.98     50.01 o
   4  10  16       15.39      -22.36     20.53 o
   5  10  16        0.76      -15.35     34.65 o
   6  10  16       38.51       84.32     41.06 o
  -6  11  16       40.48      -35.70     59.33 o
  -5  11  16       46.11      -36.48     38.81 o
  -4  11  16      165.43      181.48     47.64 o
  -3  11  16      152.94      111.86     38.71 o
  -2  11  16        2.60      -14.46     30.63 o
  -1  11  16       48.80       -6.10     36.53 o
   0  11  16       56.06       37.46     40.56 o
   1  11  16       48.40       63.41     48.09 o
   2  11  16        3.08      -46.00     45.83 o
   3  11  16      157.42       19.51     59.77 o
   4  11  16      171.04      162.76     53.29 o
   5  11  16       46.45       43.79     35.38 o
   6  11  16       40.44       46.90     41.93 o
  -5  12  16       16.41       15.73     58.11 o
  -4  12  16      101.48      103.58     44.90 o
  -3  12  16       98.52      109.48     42.84 o
  -2  12  16      152.60      142.96     39.34 o
  -1  12  16        9.56       57.32     30.32 o
   0  12  16       52.88       58.83     31.86 o
   1  12  16        9.19       22.93     31.93 o
   2  12  16      151.71       34.90     37.98 o
   3  12  16      100.48       89.44     47.28 o
   4  12  16       99.62       77.79     54.28 o
   5  12  16       16.03      -16.97     94.97 o
  -4  13  16       13.68      -13.74     70.73 o
  -3  13  16      101.89       70.02     43.81 o
  -2  13  16       55.52       -1.65     33.22 o
  -1  13  16       29.79       33.61     61.59 o
   0  13  16        0.55       93.31     64.83 o
   1  13  16       29.28       69.76     72.29 o
   2  13  16       55.33       64.29     52.61 o
   3  13  16       98.81       50.34     31.93 o
   4  13  16       13.20       61.18     40.15 o
  -3  14  16       17.93       23.52     45.80 o
  -2  14  16       36.19      -18.36     34.57 o
  -1  14  16        3.13       53.15     67.87 o
   0  14  16        1.43      -37.29     63.92 o
   1  14  16        3.22       18.49     43.93 o
   2  14  16       36.75       77.92     48.33 o
   3  14  16       18.11       -7.70     47.05 o
  -1  15  16        0.70      -17.93     36.85 o
   0  15  16        8.06       75.81     46.72 o
   1  15  16        0.87       44.08     37.59 o
   1   0  17      390.58      397.74     38.00 o
   2   0  17      425.69      354.01     22.59 o
   3   0  17      430.88      423.15     35.03 o
   4   0  17       66.78       67.98     15.30 o
   5   0  17      233.34      244.13     26.44 o
   6   0  17       38.99       41.27     20.02 o
   7   0  17       56.70       86.79     26.22 o
   8   0  17       49.38       89.24     33.20 o
   9   0  17      154.39       78.60     59.06 o
  -8   1  17       78.62      118.72     45.30 o
  -7   1  17      272.21      224.35     41.71 o
  -6   1  17       29.21       39.84     34.42 o
  -5   1  17      602.72      692.80     35.51 o
  -4   1  17      521.74      499.41     26.84 o
  -3   1  17      404.41      358.94     21.04 o
  -2   1  17       63.50       53.20     12.69 o
  -1   1  17      718.38      729.70     34.68 o
   0   1  17      321.76      329.19     25.51 o
   1   1  17      712.44      663.88     40.24 o
   2   1  17       63.47       70.19     16.14 o
   3   1  17      388.65      374.70     33.23 o
   4   1  17      540.01      516.43     29.15 o
   5   1  17      614.85      639.39     32.62 o
   6   1  17       27.76       25.14     24.70 o
   7   1  17      272.91      327.21     37.84 o
   8   1  17       81.97      129.08     37.96 o
  -8   2  17       81.34      102.35     49.61 o
  -7   2  17       56.70       39.72     38.28 o
  -6   2  17      163.74      219.41     34.30 o
  -5   2  17      744.00      730.83     45.20 o
  -4   2  17      354.85      343.46     29.02 o
  -3   2  17      401.92      390.13     21.45 o
  -2   2  17      400.84      407.90     23.74 o
  -1   2  17       17.68       16.71     21.64 o
   0   2  17       20.13       -7.00     23.28 o
   1   2  17       15.88        6.21     10.99 o
   2   2  17      397.87      394.84     32.52 o
   3   2  17      406.43      378.42     34.12 o
   4   2  17      358.23      308.91     22.25 o
   5   2  17      724.41      757.25     39.91 o
   6   2  17      160.41      172.74     25.26 o
   7   2  17       58.80       15.63     22.79 o
   8   2  17       81.67       22.37     24.78 o
  -8   3  17       97.30       25.25     72.03 o
  -7   3  17      108.54      107.06     51.72 o
  -6   3  17       81.07      113.79     39.67 o
  -5   3  17        6.11       15.44     17.71 o
  -4   3  17       66.63       63.51     19.90 o
  -3   3  17      903.63      939.22    121.95 o
  -2   3  17      115.02      134.85     31.54 o
  -1   3  17      120.34      151.66     30.37 o
   0   3  17      164.62      175.14     25.16 o
   1   3  17      115.26      126.42     28.19 o
   2   3  17      109.22      110.99     19.70 o
   3   3  17      920.11      892.86     69.56 o
   4   3  17       61.81       72.21     15.68 o
   5   3  17        7.43       20.47     24.57 o
   6   3  17       84.26       68.27     26.42 o
   7   3  17      104.95      132.14     31.65 o
   8   3  17       95.59       91.16     25.85 o
  -8   4  17       21.11       29.49    100.99 o
  -7   4  17       33.56       55.39     65.67 o
  -6   4  17        8.26       16.44     40.08 o
  -5   4  17       58.55       87.03     26.22 o
  -4   4  17     1562.93     1695.19    106.43 o
  -3   4  17      116.64      142.55     40.29 o
  -2   4  17       26.78      -14.44     24.79 o
  -1   4  17        5.54       19.62     21.65 o
   0   4  17     1367.70     1365.75     75.95 o
   1   4  17        5.17       77.67     40.55 o
   2   4  17       24.16       53.70     22.78 o
   3   4  17      118.95      104.19     27.33 o
   4   4  17     1567.68     1599.08    104.15 o
   5   4  17       58.54       54.60     21.41 o
   6   4  17        8.25        8.17     49.68 o
   7   4  17       32.79        1.09     18.84 o
   8   4  17       21.48       13.93     24.62 o
  -8   5  17      186.26      226.07     46.46 o
  -7   5  17       14.42       59.96     39.45 o
  -6   5  17      113.57      113.68     37.54 o
  -5   5  17      109.94      153.96     30.54 o
  -4   5  17      439.22      466.84     42.28 o
  -3   5  17      518.56      483.35     46.32 o
  -2   5  17      312.91      305.14     66.82 o
  -1   5  17      242.78      391.07     64.66 o
   0   5  17      378.72      459.64     70.50 o
   1   5  17      251.00      219.12     55.82 o
   2   5  17      318.08      264.92     55.55 o
   3   5  17      512.24      478.80     69.82 o
   4   5  17      435.87      503.09     42.93 o
   5   5  17      114.95      137.04     23.90 o
   6   5  17      121.36      126.93     30.41 o
   7   5  17       14.33       47.68     26.96 o
   8   5  17      184.53      259.45     51.10 o
  -8   6  17       14.08       38.12     49.82 o
  -7   6  17       15.98       73.62     35.17 o
  -6   6  17      120.23      133.69     51.65 o
  -5   6  17        7.72       11.73     21.14 o
  -4   6  17       16.68       49.46     18.54 o
  -3   6  17        6.96        7.20     12.83 o
  -2   6  17       53.74       85.86     77.23 o
  -1   6  17      110.40      144.97     34.81 o
   0   6  17        0.66       65.22     44.01 o
   1   6  17      106.43       95.50     34.16 o
   2   6  17       48.49       69.07     22.25 o
   3   6  17        7.16       10.13     19.30 o
   4   6  17       15.43       -6.79     24.63 o
   5   6  17        6.70       51.76     34.73 o
   6   6  17      120.23      180.93     33.80 o
   7   6  17       15.92       69.21     47.21 o
   8   6  17       15.17      -12.36     30.23 o
  -7   7  17       10.47       12.00     33.50 o
  -6   7  17       73.79       87.71     29.74 o
  -5   7  17       61.34       58.54     23.06 o
  -4   7  17       36.88       19.04     19.71 o
  -3   7  17      340.31      342.75     38.30 o
  -2   7  17       60.06       61.53     15.85 o
  -1   7  17     1065.10     1077.58    105.11 o
   0   7  17     2156.22     2322.62    153.12 o
   1   7  17     1084.35     1049.72    148.71 o
   2   7  17       63.41       59.91     30.63 o
   3   7  17      335.75      357.19     55.09 o
   4   7  17       37.78       64.74     33.58 o
   5   7  17       63.47      106.05     25.64 o
   6   7  17       75.46       83.51     53.95 o
   7   7  17       10.86        2.76     24.50 o
  -7   8  17       39.04       29.54     39.22 o
  -6   8  17      141.30      150.48     30.99 o
  -5   8  17       61.99       59.57     24.61 o
  -4   8  17       62.69       48.66     24.45 o
  -3   8  17       42.74       39.09     17.84 o
  -2   8  17      199.69      211.51     29.16 o
  -1   8  17      152.23      147.96     29.54 o
   0   8  17     1049.79     1101.83     99.25 o
   1   8  17      151.25      193.79     46.46 o
   2   8  17      207.07      311.81     50.12 o
   3   8  17       41.76      -29.76     28.01 o
   4   8  17       62.44       67.38     25.91 o
   5   8  17       65.02       86.48     33.36 o
   6   8  17      141.65      114.43     37.26 o
   7   8  17       40.53       56.68     34.63 o
  -7   9  17       17.84       -9.08     57.27 o
  -6   9  17       31.40       15.19     37.08 o
  -5   9  17       24.18       10.44     38.52 o
  -4   9  17       21.18       -2.04     26.28 o
  -3   9  17      329.27      275.26     27.69 o
  -2   9  17       28.66       22.33     15.83 o
  -1   9  17      401.71      411.89     60.37 o
   0   9  17      586.37      610.47    130.42 o
   1   9  17      398.63      448.06     58.23 o
   2   9  17       28.15       31.10     26.79 o
   3   9  17      332.68      325.63     47.55 o
   4   9  17       20.96       21.85     30.07 o
   5   9  17       25.67       57.43     35.11 o
   6   9  17       31.21       14.83     31.59 o
   7   9  17       17.58       58.47     37.69 o
  -6  10  17        5.75       57.44     55.65 o
  -5  10  17       90.21      151.76     64.69 o
  -4  10  17        2.56        3.02     57.81 o
  -3  10  17       44.82       78.76     39.72 o
  -2  10  17      211.52      124.38     40.47 o
  -1  10  17       74.42       93.06     37.97 o
   0  10  17      305.82      233.23     46.98 o
   1  10  17       77.03       98.55     49.31 o
   2  10  17      210.12      151.42     58.50 o
   3  10  17       45.71       60.63     26.31 o
   4  10  17        2.84       24.52     29.66 o
   5  10  17       86.37      147.91     43.75 o
   6  10  17        5.75       27.80     38.13 o
  -6  11  17        9.40      -18.22     56.83 o
  -5  11  17       18.44       80.93     74.11 o
  -4  11  17       90.03       61.67     35.25 o
  -3  11  17       94.37      119.48     49.81 o
  -2  11  17       95.24       80.59     35.95 o
  -1  11  17      202.91      187.18     49.49 o
   0  11  17      101.11       47.48     65.39 o
   1  11  17      202.60      131.00     47.71 o
   2  11  17       92.41       81.77     35.42 o
   3  11  17       92.27       85.72     43.10 o
   4  11  17       90.30       71.30     44.10 o
   5  11  17       19.10      154.30     52.55 o
   6  11  17        9.59       20.01     34.28 o
  -5  12  17        8.11      133.98     51.23 o
  -4  12  17       24.72        2.08     50.42 o
  -3  12  17       21.30       39.49     43.61 o
  -2  12  17        7.43       12.55     37.12 o
  -1  12  17       29.36        7.31     36.98 o
   0  12  17       98.93      156.80     45.32 o
   1  12  17       29.69       53.71     45.58 o
   2  12  17        7.24       13.35     97.87 o
   3  12  17       20.91       71.41     62.40 o
   4  12  17       24.48       92.91     83.69 o
   5  12  17        7.84       41.21     41.78 o
  -4  13  17       48.42      149.13     77.96 o
  -3  13  17       21.11       98.48     68.91 o
  -2  13  17        2.81       51.84     46.17 o
  -1  13  17       15.13        0.02     64.31 o
   0  13  17        0.43       30.04     47.31 o
   1  13  17       14.13       61.52     71.48 o
   2  13  17        3.68      160.84     64.22 o
   3  13  17       20.35      114.44     38.12 o
   4  13  17       48.67      -24.33     90.61 o
  -3  14  17       15.42       79.34     45.33 o
  -2  14  17       17.26       40.10     49.45 o
  -1  14  17       24.52       -6.86     70.94 o
   0  14  17       12.98       68.92     46.65 o
   1  14  17       24.89       14.71     59.06 o
   2  14  17       17.32       31.22     70.13 o
   3  14  17       16.35      -15.89     42.34 o
   0  15  17       48.47       70.87     63.34 o
   0   0  18       94.84      141.50     36.99 o
   1   0  18      436.52      443.95     35.62 o
   2   0  18      449.43      414.46     28.65 o
   3   0  18        0.33       70.31     24.77 o
   4   0  18     1486.49     1398.30     52.50 o
   5   0  18        0.18       30.64     20.63 o
   6   0  18      150.06      205.86     29.38 o
   7   0  18      136.13      142.84     35.96 o
   8   0  18       48.04       50.02     36.46 o
  -8   1  18        1.54       12.77     29.02 o
  -7   1  18      265.26      243.97     40.31 o
  -6   1  18       44.15       84.00     25.28 o
  -5   1  18       35.10        4.18     20.95 o
  -4   1  18      199.53      178.43     20.75 o
  -3   1  18      215.36      216.51     21.61 o
  -2   1  18      531.06      521.81     27.72 o
  -1   1  18     2138.98     2071.93     86.29 o
   0   1  18      800.98      681.64     38.92 o
   1   1  18     2155.37     2159.77    122.30 o
   2   1  18      528.20      578.48     64.01 o
   3   1  18      211.35      182.84     19.47 o
   4   1  18      196.20      224.02     19.09 o
   5   1  18       34.29       61.22     20.82 o
   6   1  18       44.23       35.83     24.57 o
   7   1  18      275.07      271.82     48.31 o
   8   1  18        2.09        3.65     46.58 o
  -8   2  18      214.39      247.60     62.10 o
  -7   2  18      171.61      220.08     40.96 o
  -6   2  18      108.68      102.26     28.58 o
  -5   2  18       25.14       25.64     19.17 o
  -4   2  18      278.66      281.01     24.51 o
  -3   2  18      867.11      946.40     41.15 o
  -2   2  18      269.36      280.06     39.45 o
  -1   2  18      424.33      420.34     41.66 o
   0   2  18      229.35      218.89     66.45 o
   1   2  18      432.68      383.78     39.95 o
   2   2  18      273.38      247.45     24.27 o
   3   2  18      865.89      929.25     57.28 o
   4   2  18      287.48      234.48     24.49 o
   5   2  18       25.72       29.87     18.08 o
   6   2  18      112.17      128.15     28.21 o
   7   2  18      167.58      203.58     30.59 o
   8   2  18      209.84      250.17     35.05 o
  -8   3  18       15.00        5.37     68.56 o
  -7   3  18       47.91       77.97     36.18 o
  -6   3  18      143.69      246.94     52.65 o
  -5   3  18      137.07      120.86     26.32 o
  -4   3  18       77.49       96.67     27.04 o
  -3   3  18      694.44      727.20     60.23 o
  -2   3  18       53.84       59.12     22.72 o
  -1   3  18      160.09      153.88     28.11 o
   0   3  18      496.30      504.29     50.66 o
   1   3  18      164.08      216.23     52.87 o
   2   3  18       62.40       68.14     15.67 o
   3   3  18      681.87      660.58     37.79 o
   4   3  18       74.89       43.97     17.42 o
   5   3  18      141.57      125.05     24.09 o
   6   3  18      144.03      123.13     26.66 o
   7   3  18       47.93       45.05     29.41 o
   8   3  18       16.56       40.73     26.32 o
  -8   4  18       17.05       23.45     41.23 o
  -7   4  18      155.84      179.09     87.51 o
  -6   4  18      119.17      181.85     43.45 o
  -5   4  18       13.87       12.80     20.18 o
  -4   4  18     1664.60     1713.27    117.01 o
  -3   4  18      144.67      175.22     27.68 o
  -2   4  18       25.88       55.15     25.57 o
  -1   4  18       60.73       77.92     30.31 o
   0   4  18       48.97       71.58     46.37 o
   1   4  18       56.95       45.04     23.06 o
   2   4  18       27.61       33.38     27.93 o
   3   4  18      148.14      167.20     34.95 o
   4   4  18     1665.97     1753.36    110.59 o
   5   4  18       14.68       40.18     20.66 o
   6   4  18      118.69      154.64     30.00 o
   7   4  18      155.57      194.05     48.45 o
   8   4  18       18.96       41.12     33.07 o
  -8   5  18      186.49      214.00     52.43 o
  -7   5  18       10.23       92.34    121.22 o
  -6   5  18       25.60       22.17     27.23 o
  -5   5  18      240.30      283.19     46.34 o
  -4   5  18      188.24      147.32     42.44 o
  -3   5  18       91.81       87.21     20.75 o
  -2   5  18      386.30      338.96     65.64 o
  -1   5  18       51.95       39.65     38.84 o
   0   5  18     1108.69     1240.25    142.85 o
   1   5  18       51.03       26.73     50.69 o
   2   5  18      385.12      371.66     71.54 o
   3   5  18       97.06       51.55     58.91 o
   4   5  18      187.67      182.73     27.85 o
   5   5  18      238.51      310.19     36.57 o
   6   5  18       24.74       99.83     45.83 o
   7   5  18       10.13       19.78     22.51 o
   8   5  18      189.07      172.59     37.90 o
  -8   6  18      123.68      100.35    103.40 o
  -7   6  18       41.10       36.99     38.61 o
  -6   6  18       66.07      112.11     42.61 o
  -5   6  18      130.58      100.85     28.89 o
  -4   6  18      291.48      260.58     51.25 o
  -3   6  18      210.29      222.50     32.49 o
  -2   6  18      805.80      890.48     78.67 o
  -1   6  18       29.59       37.02     23.99 o
   0   6  18        7.85        0.44     33.46 o
   1   6  18       29.95       55.80     26.23 o
   2   6  18      796.78      843.09     81.30 o
   3   6  18      216.84      209.21     35.32 o
   4   6  18      284.88      277.54     57.27 o
   5   6  18      127.49      145.58     26.75 o
   6   6  18       64.37       90.64     28.46 o
   7   6  18       42.04       37.90     28.60 o
   8   6  18      126.70      152.65     83.49 o
  -7   7  18       93.11      101.24     32.23 o
  -6   7  18       67.28       88.40     32.10 o
  -5   7  18       12.24        8.79     24.19 o
  -4   7  18      701.22      613.62     45.97 o
  -3   7  18       61.60       95.42     24.36 o
  -2   7  18       57.84       56.08     51.04 o
  -1   7  18      516.79      601.26     60.71 o
   0   7  18      185.57      227.33     54.64 o
   1   7  18      514.42      547.48     55.61 o
   2   7  18       62.09       61.01     24.96 o
   3   7  18       63.20       82.50     45.00 o
   4   7  18      705.48      669.21    127.90 o
   5   7  18       12.49       -4.71     32.27 o
   6   7  18       66.66       79.82     32.94 o
   7   7  18       94.23      117.95     83.41 o
  -7   8  18        5.20       34.52     48.09 o
  -6   8  18       45.66       50.97     38.77 o
  -5   8  18       31.05       19.01     27.62 o
  -4   8  18       22.12       54.22     22.21 o
  -3   8  18       70.03       27.45     17.94 o
  -2   8  18       64.54      113.33     50.92 o
  -1   8  18      253.19      324.33     38.39 o
   0   8  18        6.62       34.91     35.62 o
   1   8  18      245.90      312.37     46.59 o
   2   8  18       70.30      117.04     36.65 o
   3   8  18       67.11       82.59     33.29 o
   4   8  18       22.15       33.72     32.69 o
   5   8  18       29.62       68.73     33.80 o
   6   8  18       47.35       75.57     35.51 o
   7   8  18        5.53       47.85     36.93 o
  -6   9  18       22.37      -16.87     55.21 o
  -5   9  18       68.16      145.59     53.19 o
  -4   9  18       12.74      -17.22     27.55 o
  -3   9  18      272.82      270.20     50.03 o
  -2   9  18      192.82      199.99     44.15 o
  -1   9  18      160.43      100.27     35.31 o
   0   9  18      131.83      157.98     37.94 o
   1   9  18      161.01      169.22     40.29 o
   2   9  18      190.04      138.16     50.76 o
   3   9  18      271.45      183.38     54.47 o
   4   9  18       12.34       20.88     32.45 o
   5   9  18       67.19      135.77     41.19 o
   6   9  18       21.30       40.90     38.28 o
  -6  10  18       38.42       49.98     62.91 o
  -5  10  18       83.57       99.12     49.98 o
  -4  10  18       79.13       51.88     43.37 o
  -3  10  18       41.09       95.69     40.44 o
  -2  10  18       28.11       14.64     35.93 o
  -1  10  18      114.75      119.68     49.07 o
   0  10  18        7.14        8.33     87.52 o
   1  10  18      117.97      170.42     37.60 o
   2  10  18       28.07        3.05     55.19 o
   3  10  18       43.04       62.21     39.88 o
   4  10  18       80.76       84.98     38.08 o
   5  10  18       82.84       59.47     42.93 o
   6  10  18       37.36       34.93     42.75 o
  -5  11  18       24.29       86.39     79.88 o
  -4  11  18       21.83       39.14     33.37 o
  -3  11  18       38.66       27.76     42.72 o
  -2  11  18       72.28      106.50     42.75 o
  -1  11  18       93.29      120.78     39.65 o
   0  11  18       18.95      -21.15     31.90 o
   1  11  18       92.94      121.70     44.68 o
   2  11  18       74.76       38.23     38.58 o
   3  11  18       37.49       58.85     36.93 o
   4  11  18       20.51       68.16     40.58 o
   5  11  18       25.33        5.44     44.26 o
  -5  12  18        8.36      127.97     70.67 o
  -4  12  18       11.53       14.51     54.16 o
  -3  12  18       27.80       23.02     33.49 o
  -2  12  18        0.02      -14.56     38.67 o
  -1  12  18       42.06      -23.35     67.39 o
   0  12  18       66.03       87.44     42.84 o
   1  12  18       44.97       74.11     38.78 o
   2  12  18        0.01       12.13     48.19 o
   3  12  18       28.09       31.92     65.66 o
   4  12  18       11.84       -5.06    113.63 o
   5  12  18        8.08      -19.26     59.86 o
  -4  13  18       21.06      -49.98     68.41 o
  -3  13  18       24.24       14.42     82.28 o
  -2  13  18       23.84       83.24     37.81 o
  -1  13  18        5.59      -30.52     37.22 o
   0  13  18       95.07       94.46     43.01 o
   1  13  18        6.53       30.55     39.08 o
   2  13  18       23.46      -56.56     57.37 o
   3  13  18       23.83       -3.00     36.45 o
   4  13  18       20.55        8.64    112.75 o
  -2  14  18        0.04       -5.16     40.86 o
  -1  14  18       14.53       17.21     56.11 o
   0  14  18       30.61      -21.21     53.76 o
   1  14  18       13.70       23.33     54.12 o
   2  14  18        0.05       24.42     37.08 o
   1   0  19       20.64       45.02     17.53 o
   2   0  19       18.93       49.92     18.79 o
   3   0  19      283.03      338.25     28.89 o
   4   0  19      654.49      667.84     35.62 o
   5   0  19      148.60      135.99     24.51 o
   6   0  19       13.58       -1.54     25.12 o
   7   0  19       34.31      -16.44     26.75 o
   8   0  19        1.04       10.26     30.84 o
  -8   1  19        7.47       39.32     50.71 o
  -7   1  19       77.63       73.03     39.57 o
  -6   1  19       15.05       10.93     24.23 o
  -5   1  19      533.68      583.89     44.98 o
  -4   1  19      157.32      151.90     22.65 o
  -3   1  19       60.56       45.05     17.27 o
  -2   1  19        3.98       -1.28     15.56 o
  -1   1  19     1394.03     1375.51     59.05 o
   0   1  19      979.38      819.96     38.16 o
   1   1  19     1405.01     1390.62     98.44 o
   2   1  19        3.30       13.95     12.56 o
   3   1  19       60.43       80.92     21.86 o
   4   1  19      149.16      126.74     19.58 o
   5   1  19      531.54      552.03     35.92 o
   6   1  19       15.00      -32.49     26.84 o
   7   1  19       77.11       89.59     63.79 o
   8   1  19        7.74        5.11     26.50 o
  -8   2  19      115.21       92.11     69.52 o
  -7   2  19       67.02       80.75     55.77 o
  -6   2  19      390.82      371.04     34.98 o
  -5   2  19      378.35      392.50     31.31 o
  -4   2  19       46.17       47.97     16.14 o
  -3   2  19      211.56      172.01     21.79 o
  -2   2  19      162.31      247.84     38.81 o
  -1   2  19      332.72      347.36     69.28 o
   0   2  19        7.77      124.09     32.80 o
   1   2  19      325.38      280.98     23.88 o
   2   2  19      161.33      154.26     22.72 o
   3   2  19      215.51      220.18     35.75 o
   4   2  19       50.32       40.69     20.05 o
   5   2  19      377.25      399.44     28.83 o
   6   2  19      386.83      439.12     39.80 o
   7   2  19       65.44      118.60     44.46 o
   8   2  19      114.97      104.02     33.97 o
  -8   3  19       60.90       69.87     37.98 o
  -7   3  19       26.65       20.10     61.56 o
  -6   3  19       25.41       71.14     49.24 o
  -5   3  19      599.12      607.56     43.84 o
  -4   3  19      966.86      970.64     71.30 o
  -3   3  19        2.98      -17.71     28.50 o
  -2   3  19       65.00       10.83     19.82 o
  -1   3  19      947.94      939.41     74.81 o
   0   3  19     1822.66     1790.79    112.90 o
   1   3  19      933.96     1066.88     77.24 o
   2   3  19       65.52       79.77     20.21 o
   3   3  19        3.19       31.24     16.53 o
   4   3  19      971.88      936.61     56.37 o
   5   3  19      597.66      688.59     54.77 o
   6   3  19       25.35       35.31     29.13 o
   7   3  19       27.37       21.73     23.77 o
   8   3  19       61.11       97.77     27.79 o
  -8   4  19       30.11       27.32     53.59 o
  -7   4  19       91.35       31.87     45.20 o
  -6   4  19        6.21       31.93     37.60 o
  -5   4  19      120.96       55.23     26.61 o
  -4   4  19      529.56      488.96     57.08 o
  -3   4  19      372.04      396.50     42.81 o
  -2   4  19      304.86      287.78     53.44 o
  -1   4  19      454.02      497.48     49.24 o
   0   4  19      284.26      328.41     46.87 o
   1   4  19      467.35      405.85     45.65 o
   2   4  19      310.88      364.05     63.41 o
   3   4  19      361.57      476.87    108.36 o
   4   4  19      528.04      467.42     44.50 o
   5   4  19      121.90       83.25     30.03 o
   6   4  19        5.62      -25.45     26.28 o
   7   4  19       91.91       55.63     29.84 o
   8   4  19       29.91       47.79     27.93 o
  -8   5  19       27.65       19.48     44.04 o
  -7   5  19       86.74      106.29     48.34 o
  -6   5  19       41.52       66.06     45.64 o
  -5   5  19       53.18       37.39     27.91 o
  -4   5  19      732.80      677.07     48.05 o
  -3   5  19       20.23       20.13     23.55 o
  -2   5  19       29.71       59.33     51.87 o
  -1   5  19       56.73       85.51     31.86 o
   0   5  19     1445.31     1564.18    148.54 o
   1   5  19       58.26      111.33     57.00 o
   2   5  19       31.95       85.95     59.09 o
   3   5  19       21.24       42.89     40.33 o
   4   5  19      728.82      689.36     50.92 o
   5   5  19       60.64       78.83     27.96 o
   6   5  19       41.44      102.26     42.02 o
   7   5  19       89.05      131.32     33.47 o
   8   5  19       28.51        6.53     36.45 o
  -7   6  19       24.86       -4.09     42.06 o
  -6   6  19       96.35      125.65     50.08 o
  -5   6  19       48.69       41.16     26.70 o
  -4   6  19      641.34      649.27     57.09 o
  -3   6  19       50.18       77.19     28.21 o
  -2   6  19       52.70       75.19     31.46 o
  -1   6  19       11.84       32.63     54.15 o
   0   6  19     1071.63     1185.54     88.82 o
   1   6  19       10.37       51.01     32.56 o
   2   6  19       53.56       53.44     31.18 o
   3   6  19       52.15       42.82     25.29 o
   4   6  19      640.23      639.63     69.91 o
   5   6  19       48.17       46.14     23.97 o
   6   6  19       97.90      103.36     35.12 o
   7   6  19       25.15       53.53     40.51 o
  -7   7  19       74.02       63.37     47.23 o
  -6   7  19       13.70       46.79     41.52 o
  -5   7  19       53.78       28.39     24.55 o
  -4   7  19      197.15      203.12     40.15 o
  -3   7  19       64.40       62.62     26.42 o
  -2   7  19       42.05       86.79     27.60 o
  -1   7  19       80.61      131.18     35.70 o
   0   7  19     1208.93     1259.42     81.14 o
   1   7  19       79.34       87.40     38.05 o
   2   7  19       42.18        1.79     36.74 o
   3   7  19       63.63       26.24     29.11 o
   4   7  19      196.07      134.65     34.05 o
   5   7  19       51.00       39.67     40.88 o
   6   7  19       12.52       25.08     32.40 o
   7   7  19       73.39       67.71     58.13 o
  -7   8  19       39.49        8.30     53.05 o
  -6   8  19       22.36       18.70     58.65 o
  -5   8  19       95.55       64.76     35.78 o
  -4   8  19       68.42       86.70     34.26 o
  -3   8  19      210.70      227.87     40.81 o
  -2   8  19       64.44       54.35     23.84 o
  -1   8  19      264.47      308.82     44.59 o
   0   8  19      214.90      200.53     42.57 o
   1   8  19      261.46      232.75     50.39 o
   2   8  19       62.40       56.24     30.74 o
   3   8  19      209.79      218.76     49.42 o
   4   8  19       67.77       70.52     28.72 o
   5   8  19       93.85      112.28     34.03 o
   6   8  19       20.24       18.13     34.59 o
   7   8  19       39.23       52.51     31.98 o
  -6   9  19       43.14       56.73     58.35 o
  -5   9  19        6.55       32.33     44.58 o
  -4   9  19       17.95       10.54     44.90 o
  -3   9  19      273.25      285.98     47.77 o
  -2   9  19       71.91       79.26     36.42 o
  -1   9  19      123.57       80.97     41.57 o
   0   9  19        6.02       -4.59     34.94 o
   1   9  19      125.79      126.20     37.92 o
   2   9  19       76.52       97.13     46.17 o
   3   9  19      270.49      282.19     47.01 o
   4   9  19       19.90       20.62     28.66 o
   5   9  19        6.39      -40.87     29.25 o
   6   9  19       42.99      104.18     44.62 o
  -6  10  19       13.45       12.32     69.15 o
  -5  10  19        7.59       96.25     65.57 o
  -4  10  19       20.34       57.01     34.26 o
  -3  10  19       82.07      104.38     43.06 o
  -2  10  19      130.52      104.88     42.04 o
  -1  10  19        9.92       11.23     44.53 o
   0  10  19        2.05       31.51     43.45 o
   1  10  19        9.79       86.01     45.46 o
   2  10  19      132.20      149.82     39.91 o
   3  10  19       82.72       68.20     79.37 o
   4  10  19       19.31       56.43     44.60 o
   5  10  19        7.81       37.68     38.92 o
   6  10  19       13.53       15.46     52.02 o
  -5  11  19       19.93      -22.07     58.05 o
  -4  11  19       27.15       48.58     45.38 o
  -3  11  19        2.44      -14.11     60.44 o
  -2  11  19       89.43      158.90    115.01 o
  -1  11  19       48.39      -46.06     35.20 o
   0  11  19       63.34      152.05     56.86 o
   1  11  19       46.95       36.07     44.90 o
   2  11  19       85.40       19.59     36.48 o
   3  11  19        2.63       70.97     37.02 o
   4  11  19       26.72       18.08     55.45 o
   5  11  19       19.01       29.34     52.93 o
  -4  12  19       46.73       13.74     76.07 o
  -3  12  19        8.58       23.19     74.01 o
  -2  12  19       67.43       64.46     45.67 o
  -1  12  19       28.82       49.30     50.93 o
   0  12  19      254.78      422.39     65.27 o
   1  12  19       27.82       83.47     86.48 o
   2  12  19       66.40       95.35     42.24 o
   3  12  19        8.73       88.95     50.71 o
   4  12  19       49.34      -10.10     68.15 o
  -3  13  19       15.38       16.59     98.80 o
  -2  13  19       53.36       54.00     52.99 o
  -1  13  19        6.76      -24.59     46.27 o
   0  13  19       16.67       15.99     37.01 o
   1  13  19        6.20       40.79     47.54 o
   2  13  19       52.81       97.43     53.95 o
   3  13  19       15.36       16.02     47.83 o
  -1  14  19        6.94       68.24     51.78 o
   0  14  19       90.62       97.87     65.14 o
   1  14  19        7.66      -28.65     41.10 o
   0   0  20     1218.92     1148.56    139.88 o
   1   0  20       33.21       30.82     22.95 o
   2   0  20      138.11       93.41     14.79 o
   3   0  20       73.06       52.25     15.41 o
   4   0  20        1.33        2.98     31.56 o
   5   0  20        0.17       11.85     23.61 o
   6   0  20        7.38       16.58     23.12 o
   7   0  20      165.87      188.81     42.27 o
   8   0  20        2.70       -5.66     22.49 o
  -8   1  20       15.99      -29.39     60.98 o
  -7   1  20      146.15      102.67     55.67 o
  -6   1  20      234.08      190.72     33.53 o
  -5   1  20      517.35      501.56     44.56 o
  -4   1  20      114.62      106.39     18.66 o
  -3   1  20       88.37       82.08     18.29 o
  -2   1  20      161.70      170.37     17.10 o
  -1   1  20      441.28      364.88     23.78 o
   0   1  20      562.82      495.22     62.48 o
   1   1  20      433.57      383.66     29.30 o
   2   1  20      169.24      177.42     17.95 o
   3   1  20       95.79       87.81     17.37 o
   4   1  20      109.54      116.24     25.95 o
   5   1  20      520.17      528.42     38.74 o
   6   1  20      244.02      228.67     29.87 o
   7   1  20      141.63      139.42     27.83 o
   8   1  20       14.93       74.37     62.89 o
  -8   2  20        9.94       23.95     50.35 o
  -7   2  20      126.25      202.01     86.80 o
  -6   2  20       66.95       30.38     55.57 o
  -5   2  20      827.42      928.72     56.79 o
  -4   2  20      125.26      120.55     21.11 o
  -3   2  20       23.21       34.08     24.95 o
  -2   2  20      159.05      134.80     71.02 o
  -1   2  20       65.28       80.58     48.04 o
   0   2  20     1422.02     1652.36    106.18 o
   1   2  20       65.93       48.17     31.50 o
   2   2  20      158.22      124.89     19.36 o
   3   2  20       22.83       37.31     15.75 o
   4   2  20      117.99      126.78     21.07 o
   5   2  20      826.90      866.02     51.08 o
   6   2  20       68.24       37.66     24.89 o
   7   2  20      126.95      125.56     34.00 o
   8   2  20       10.77       46.74     31.90 o
  -8   3  20       34.78       48.80     55.04 o
  -7   3  20       15.51       48.38     66.21 o
  -6   3  20       51.51       68.26     38.99 o
  -5   3  20       53.88       66.61     28.77 o
  -4   3  20      267.01      255.79     31.77 o
  -3   3  20      373.70      276.51     38.96 o
  -2   3  20       30.93       55.08     40.72 o
  -1   3  20      174.35      130.97     33.13 o
   0   3  20        0.14      -25.26     37.31 o
   1   3  20      174.81      201.75     35.40 o
   2   3  20       30.12       32.27     15.37 o
   3   3  20      372.64      283.91     41.25 o
   4   3  20      263.10      205.26     30.96 o
   5   3  20       53.43       35.84     28.31 o
   6   3  20       50.21       61.14     29.56 o
   7   3  20       16.27       11.22     27.45 o
   8   3  20       34.76       16.32     50.32 o
  -7   4  20       39.40       90.09     48.26 o
  -6   4  20       78.15      106.38     44.56 o
  -5   4  20      101.82       60.57     30.91 o
  -4   4  20      137.17      125.54     26.75 o
  -3   4  20      282.37      265.20     66.65 o
  -2   4  20       59.21      138.90     49.74 o
  -1   4  20      403.66      506.09     56.28 o
   0   4  20     1528.99     1413.42     87.97 o
   1   4  20      398.21      462.52     47.65 o
   2   4  20       55.22       75.00     54.42 o
   3   4  20      283.29      286.12     46.22 o
   4   4  20      135.61      116.45     40.06 o
   5   4  20       96.14       72.45     34.95 o
   6   4  20       78.79      161.76     35.10 o
   7   4  20       38.98       47.71     30.57 o
  -7   5  20       18.71       65.72     43.58 o
  -6   5  20       23.55       88.22     40.59 o
  -5   5  20      158.17      152.26     26.05 o
  -4   5  20       62.06       90.87     24.30 o
  -3   5  20       40.32       -0.48     31.26 o
  -2   5  20       46.02       23.45     47.62 o
  -1   5  20       29.28       35.90     65.12 o
   0   5  20      596.64      549.14     59.01 o
   1   5  20       33.68       56.97     34.29 o
   2   5  20       51.16      192.77     60.58 o
   3   5  20       43.76       26.63     44.65 o
   4   5  20       61.67       80.77     28.50 o
   5   5  20      157.70      122.73     26.66 o
   6   5  20       23.79       20.54     24.06 o
   7   5  20       17.88       32.68     32.63 o
  -7   6  20       23.24      109.14    100.43 o
  -6   6  20       30.24       94.21     50.68 o
  -5   6  20      102.33       75.12     60.71 o
  -4   6  20       31.07        9.43     33.39 o
  -3   6  20      164.48      152.12     28.61 o
  -2   6  20      132.93      148.97     36.06 o
  -1   6  20        4.80       -1.78     26.92 o
   0   6  20     2889.79     3462.40    209.16 o
   1   6  20        4.34       29.52     35.25 o
   2   6  20      135.86      150.68     33.90 o
   3   6  20      158.95      130.70     34.02 o
   4   6  20       30.55       26.06     21.42 o
   5   6  20      103.06      121.96     35.89 o
   6   6  20       28.22       59.87     26.98 o
   7   6  20       22.75       59.63     36.34 o
  -7   7  20       18.37       11.26     72.00 o
  -6   7  20       27.14       22.06     45.23 o
  -5   7  20       54.12      125.24     45.49 o
  -4   7  20       13.65        8.65     32.28 o
  -3   7  20      205.29      251.01     49.65 o
  -2   7  20      225.44      197.66     42.05 o
  -1   7  20      273.83      314.72     47.86 o
   0   7  20       16.64       73.28     33.02 o
   1   7  20      285.24      376.78     46.66 o
   2   7  20      225.47      222.17     87.51 o
   3   7  20      195.79      175.77     35.91 o
   4   7  20       14.49      -30.24     47.96 o
   5   7  20       54.30       46.17     35.72 o
   6   7  20       26.92       57.32     39.15 o
   7   7  20       18.29       14.41     33.60 o
  -6   8  20       18.67      -70.53     59.06 o
  -5   8  20       83.49      111.43     59.83 o
  -4   8  20       67.09      124.22     34.39 o
  -3   8  20       80.70       77.47     33.86 o
  -2   8  20       40.03       45.79     30.35 o
  -1   8  20       29.68       67.33     35.42 o
   0   8  20        6.67       63.70     38.17 o
   1   8  20       29.51       41.26     32.76 o
   2   8  20       39.07      100.85     33.56 o
   3   8  20       79.42       76.69     49.00 o
   4   8  20       65.52       25.30     36.98 o
   5   8  20       84.48       -1.08     59.33 o
   6   8  20       19.22       75.58     37.59 o
  -6   9  20        2.45      -42.39     38.64 o
  -5   9  20       21.77       72.73     61.83 o
  -4   9  20       14.16       46.70     63.66 o
  -3   9  20      207.62      273.24     52.15 o
  -2   9  20       89.85       66.12     45.53 o
  -1   9  20       63.54       41.71     36.27 o
   0   9  20       31.34       55.80     33.19 o
   1   9  20       60.60       42.35     41.12 o
   2   9  20       90.61       78.13     39.89 o
   3   9  20      213.72      297.58     84.02 o
   4   9  20       15.66        4.41     40.26 o
   5   9  20       21.09       84.36     41.21 o
   6   9  20        2.90      -18.13     38.73 o
  -5  10  20       13.85       11.91     48.77 o
  -4  10  20      120.78      163.64     53.22 o
  -3  10  20       39.56       86.05     50.17 o
  -2  10  20       57.18       80.03     44.86 o
  -1  10  20      208.94      371.40     43.93 o
   0  10  20       92.94      155.30     48.93 o
   1  10  20      212.24      273.58     62.75 o
   2  10  20       55.31      110.21     55.78 o
   3  10  20       36.85       64.50     47.27 o
   4  10  20      120.25      161.81     45.33 o
   5  10  20       13.24       22.96     37.93 o
  -5  11  20       20.75      -12.59     63.21 o
  -4  11  20       31.37        7.29     41.38 o
  -3  11  20       35.95       -9.06     48.82 o
  -2  11  20       42.78       27.64     43.15 o
  -1  11  20       23.75       11.38     36.37 o
   0  11  20        0.04       19.72     38.46 o
   1  11  20       22.80       23.36     40.23 o
   2  11  20       42.56       75.65     42.60 o
   3  11  20       35.77       98.75     58.36 o
   4  11  20       31.53       22.49     84.37 o
   5  11  20       21.70       49.70     48.19 o
  -4  12  20       40.14       -6.82     59.40 o
  -3  12  20        6.06      -43.85     34.27 o
  -2  12  20        2.64       32.49     65.74 o
  -1  12  20       34.48       31.23     37.41 o
   0  12  20       83.58      130.52    100.45 o
   1  12  20       33.34       30.45     33.68 o
   2  12  20        2.60       53.12    101.24 o
   3  12  20        6.15       62.58     59.22 o
   4  12  20       41.31       27.92     62.05 o
  -2  13  20       60.87       33.62     51.03 o
  -1  13  20        9.01       91.57     53.90 o
   0  13  20        0.02       61.79     58.06 o
   1  13  20        8.28       44.76     61.64 o
   2  13  20       61.55      135.07     67.06 o
   1   0  21      274.44      257.85     35.27 o
   2   0  21      164.78      154.35     40.03 o
   3   0  21      286.90      353.21     31.45 o
   4   0  21      277.47      313.57     28.20 o
   5   0  21       30.24       33.33     22.87 o
   6   0  21        0.19       91.66     28.33 o
   7   0  21       15.52        6.16     28.42 o
   8   0  21       41.79      108.45     41.87 o
  -8   1  21       13.00      -41.97     60.81 o
  -7   1  21       28.15       13.95     36.14 o
  -6   1  21       25.85       26.75     28.77 o
  -5   1  21       98.92       84.18     21.07 o
  -4   1  21      364.99      347.24     30.18 o
  -3   1  21      254.90      222.92     25.07 o
  -2   1  21      172.41      178.20     23.31 o
  -1   1  21       42.02       40.13     10.60 o
   0   1  21      132.48      136.08     13.57 o
   1   1  21       43.11       44.67     16.32 o
   2   1  21      177.05      182.44     21.43 o
   3   1  21      259.06      231.53     32.10 o
   4   1  21      370.98      353.51     35.45 o
   5   1  21       99.77      125.97     27.98 o
   6   1  21       26.76       38.78     47.28 o
   7   1  21       27.47       54.68     39.57 o
   8   1  21       12.67      -45.71    116.75 o
  -7   2  21      160.69      226.41     54.60 o
  -6   2  21       90.99      140.54     37.35 o
  -5   2  21      101.94      124.09     26.88 o
  -4   2  21       55.47       98.29     24.46 o
  -3   2  21      322.31      324.62     41.57 o
  -2   2  21      146.86      123.09     37.12 o
   0   2  21      137.08      167.72     33.27 o
   1   2  21      699.38      512.27     64.32 o
   2   2  21      143.29      170.04     36.72 o
   3   2  21      333.82      405.53     38.11 o
   4   2  21       56.30       86.51     29.67 o
   5   2  21      103.07      130.65     28.86 o
   6   2  21       90.85      112.24     27.74 o
   7   2  21      157.49      211.48     31.39 o
  -7   3  21      142.93      188.81     50.49 o
  -6   3  21       28.01       24.71     94.29 o
  -5   3  21       64.96       50.36     22.39 o
  -4   3  21      325.22      327.31     35.80 o
  -3   3  21      135.87      171.60     43.69 o
  -2   3  21      145.08      170.37     51.31 o
  -1   3  21       78.55       99.13     34.05 o
   0   3  21      719.19      734.94     54.80 o
   1   3  21       77.77      117.79     30.47 o
   2   3  21      141.70      184.45     32.93 o
   3   3  21      129.58      133.33     24.17 o
   4   3  21      314.34      371.43     37.49 o
   5   3  21       67.39      101.23     62.36 o
   6   3  21       27.12       15.12     20.16 o
   7   3  21      145.47      143.50     29.73 o
  -7   4  21        8.18       55.43     47.65 o
  -6   4  21        3.98       38.13     55.82 o
  -5   4  21       77.21       59.80     32.32 o
  -4   4  21      152.22      153.82     25.69 o
  -3   4  21      232.26      258.79     41.61 o
  -2   4  21      457.66      547.91     57.59 o
  -1   4  21      146.24       97.60     72.96 o
   0   4  21      447.77      499.47     53.43 o
   1   4  21      148.76      218.25     77.69 o
   2   4  21      458.84      562.09     61.82 o
   3   4  21      231.57      181.35     31.32 o
   4   4  21      151.54      135.29     31.18 o
   5   4  21       80.23       53.36     31.30 o
   6   4  21        4.07       52.72     39.86 o
   7   4  21        8.44       58.36     30.69 o
  -7   5  21       99.16       61.55     51.91 o
  -6   5  21       25.96       14.32     77.16 o
  -5   5  21        2.08       37.05     39.81 o
  -4   5  21      253.21      274.36     49.55 o
  -3   5  21       88.72      135.66     55.11 o
  -2   5  21       74.05      188.78     62.26 o
  -1   5  21      595.62      537.77     52.85 o
   0   5  21     4100.34     4310.99    232.50 o
   1   5  21      595.93      536.96    162.95 o
   2   5  21       74.09      109.04     51.77 o
   3   5  21       90.91        8.84     31.86 o
   4   5  21      250.15      265.54     34.64 o
   5   5  21        1.84       19.80     28.22 o
   6   5  21       27.49       65.05     32.78 o
   7   5  21       97.19       99.29     60.79 o
  -7   6  21       16.89       39.72     47.88 o
  -6   6  21        9.53       79.09     48.10 o
  -5   6  21       70.96       91.38     38.61 o
  -4   6  21       33.10       70.37     22.67 o
  -3   6  21      211.76      248.56     34.29 o
  -2   6  21       25.19       24.73     52.53 o
  -1   6  21      224.31      361.93     94.61 o
   0   6  21        8.44       23.35     29.66 o
   1   6  21      218.03      292.27     48.70 o
   2   6  21       22.51      -24.79     50.87 o
   3   6  21      205.93      244.25     43.11 o
   4   6  21       32.72       39.84     76.32 o
   5   6  21       69.80       57.77     25.70 o
   6   6  21        8.84       30.01     33.58 o
   7   6  21       16.66       12.88     51.73 o
  -6   7  21       44.97       37.29     45.48 o
  -5   7  21       37.42       55.57     45.64 o
  -4   7  21      175.82      179.37     53.76 o
  -3   7  21      151.57      131.16     31.49 o
  -2   7  21       15.09       78.30     27.14 o
  -1   7  21       22.13        9.78     36.79 o
   0   7  21       27.96       70.22     38.47 o
   1   7  21       22.14       70.20     33.65 o
   2   7  21       13.91       72.40     29.98 o
   3   7  21      155.08      163.88     40.27 o
   4   7  21      180.46      170.17     36.14 o
   5   7  21       38.24       52.27     36.01 o
   6   7  21       45.56       -9.70     38.26 o
  -6   8  21       15.14      -42.86     73.87 o
  -5   8  21       65.24       24.53     54.37 o
  -4   8  21      137.16      150.00     42.53 o
  -3   8  21      175.70      186.58     44.89 o
  -2   8  21       69.67      149.08     63.75 o
  -1   8  21       21.68        8.27     36.35 o
   0   8  21       96.47      142.17     44.10 o
   1   8  21       21.08       39.35    117.76 o
   2   8  21       68.30       93.06     36.72 o
   3   8  21      182.63      163.43     40.90 o
   4   8  21      139.74      141.38     85.26 o
   5   8  21       63.51      132.16     41.38 o
   6   8  21       14.64      -12.90     65.13 o
  -5   9  21        1.51      -30.98     66.96 o
  -4   9  21        8.22       -3.02     41.24 o
  -3   9  21      206.93      183.34     62.72 o
  -2   9  21       81.53       72.77     90.75 o
  -1   9  21      372.78      483.78     55.81 o
   0   9  21      116.90      161.02     49.10 o
   1   9  21      379.72      451.96     99.29 o
   2   9  21       83.10       99.82     79.46 o
   3   9  21      200.67      283.76     52.58 o
   4   9  21        7.85       42.21     41.50 o
   5   9  21        1.67       61.94     44.55 o
  -5  10  21      151.87      188.78     80.62 o
  -4  10  21        8.89       72.19     41.84 o
  -3  10  21      101.62       84.88     41.09 o
  -2  10  21      101.87      185.03     55.78 o
  -1  10  21       56.15       45.48     29.72 o
   0  10  21       60.23       78.95     77.16 o
   1  10  21       55.67       54.85     34.69 o
   2  10  21       99.66       76.72     57.74 o
   3  10  21      100.10      141.02     43.60 o
   4  10  21        9.02        8.02     49.34 o
   5  10  21      153.61      201.20     46.27 o
  -4  11  21        4.26       60.17     52.95 o
  -3  11  21       82.35      139.11     49.43 o
  -2  11  21       63.46      149.37     57.99 o
  -1  11  21       20.90       27.37     45.82 o
   0  11  21        5.44       32.62     65.42 o
   1  11  21       21.64       67.85     52.34 o
   2  11  21       63.83       50.85     38.53 o
   3  11  21       83.33       65.44     45.97 o
   4  11  21        3.98       41.29     53.93 o
  -3  12  21       19.81       49.17     52.54 o
  -2  12  21       22.57       27.09     36.25 o
  -1  12  21        8.22        7.13     56.05 o
   0  12  21        2.46       35.09     43.15 o
   1  12  21        8.47      -12.15     62.52 o
   2  12  21       23.10       44.45     43.90 o
   3  12  21       19.46       54.08    124.38 o
  -2  13  21       42.81       72.39     83.46 o
  -1  13  21       76.78       55.85     56.66 o
   0  13  21       62.86      -20.58     62.03 o
   1  13  21       77.20      188.95    102.76 o
   2  13  21       43.06       88.22     94.63 o
   0   0  22        0.10       18.36     49.81 o
   1   0  22       96.07      119.48     15.92 o
   2   0  22      357.26      303.47     36.36 o
   3   0  22       20.34       17.33     34.65 o
   4   0  22       74.16       95.09     21.48 o
   5   0  22       48.68       43.97     26.06 o
   6   0  22       12.03       18.66     62.72 o
   7   0  22       20.89      -35.31     31.14 o
  -7   1  22        8.21       57.68     61.50 o
  -6   1  22      129.69      177.87     38.46 o
  -5   1  22      112.04      136.25     32.73 o
  -4   1  22      412.33      390.44     40.41 o
  -3   1  22       71.83       91.09     19.04 o
  -2   1  22      127.05      110.17     15.70 o
  -1   1  22      132.84      116.31     11.47 o
   0   1  22        1.35        6.90     11.14 o
   1   1  22      127.79      138.08     21.89 o
   2   1  22      130.58      140.79     19.92 o
   3   1  22       70.32       93.29     31.32 o
   4   1  22      407.39      381.97     34.51 o
   5   1  22      106.89      113.54     26.17 o
   6   1  22      133.76       81.79     37.03 o
   7   1  22        8.03      146.36     79.98 o
  -7   2  22       68.11      155.20     51.42 o
  -6   2  22       82.56       84.58     36.41 o
  -5   2  22        5.57       -7.94     24.68 o
  -4   2  22       51.28       84.56     36.67 o
  -3   2  22       12.84       11.90     25.37 o
  -2   2  22      372.79      436.29     52.29 o
  -1   2  22      390.02      383.06     43.78 o
   0   2  22      228.41      245.45     42.21 o
   1   2  22      392.82      383.83     45.76 o
   2   2  22      373.70      329.22     73.57 o
   3   2  22       13.00       14.92     16.00 o
   4   2  22       52.78       68.20     20.55 o
   5   2  22        5.40       50.19     29.18 o
   6   2  22       84.17       77.24     27.01 o
   7   2  22       67.71       55.57     37.02 o
  -7   3  22       26.14       58.86     45.54 o
  -6   3  22       81.02       79.00     46.16 o
  -5   3  22       40.51       42.22     26.62 o
  -4   3  22      414.45      342.01     49.30 o
  -3   3  22       12.21       55.29     28.48 o
  -2   3  22      167.79      203.44     42.13 o
  -1   3  22      114.98      107.26     29.73 o
   0   3  22        0.06      -53.83     37.59 o
   1   3  22      117.10      181.80     32.62 o
   2   3  22      165.31      184.60     35.92 o
   3   3  22       11.70        6.59     20.55 o
   4   3  22      424.87      349.62     35.63 o
   5   3  22       37.80       18.62     25.81 o
   6   3  22       79.19       85.88     33.50 o
   7   3  22       26.13       50.40     28.18 o
  -7   4  22       46.69       61.39     39.16 o
  -6   4  22       18.68       68.07     92.82 o
  -5   4  22       80.08      112.86     40.11 o
  -4   4  22      131.49      154.39     29.98 o
  -3   4  22      124.74      137.73     35.29 o
  -2   4  22       34.29       24.92     27.58 o
  -1   4  22       71.54       36.18     35.18 o
   0   4  22      156.01      158.16     39.84 o
   1   4  22       74.31       80.04     37.83 o
   2   4  22       32.50       85.63     32.15 o
   3   4  22      126.98      151.39     29.18 o
   4   4  22      130.35      139.62     30.58 o
   5   4  22       81.06      116.74     40.60 o
   6   4  22       17.64       84.57     32.44 o
   7   4  22       46.37       28.81     31.22 o
  -7   5  22       84.76      167.96    112.48 o
  -6   5  22       13.03       56.85     81.91 o
  -5   5  22      119.82      147.60     44.99 o
  -4   5  22      308.44      325.71     68.86 o
  -3   5  22      267.00      300.72     59.67 o
  -2   5  22       14.98       66.35     33.60 o
  -1   5  22      532.94      641.88     56.73 o
   0   5  22       89.83      132.30     38.66 o
   1   5  22      536.79      639.02     64.31 o
   2   5  22       16.24      -61.86     49.10 o
   3   5  22      272.61      238.76     56.80 o
   4   5  22      304.70      240.21     43.70 o
   5   5  22      122.48      148.91     40.48 o
   6   5  22       12.84        7.29     31.77 o
   7   5  22       84.61      107.40     35.70 o
  -6   6  22       24.24       78.70     47.32 o
  -5   6  22      107.69      207.31     51.04 o
  -4   6  22       30.40       16.96     23.89 o
  -3   6  22      118.21      146.60     52.41 o
  -2   6  22       60.39       51.66     40.56 o
  -1   6  22      215.59      201.60     45.85 o
   0   6  22      246.71      266.52     46.33 o
   1   6  22      212.73      244.00     43.24 o
   2   6  22       60.48      138.42     39.64 o
   3   6  22      119.19      135.59     42.98 o
   4   6  22       30.39       26.05     28.00 o
   5   6  22      105.60      166.06     35.41 o
   6   6  22       25.18       82.26     37.46 o
  -6   7  22       22.52       14.63     55.38 o
  -5   7  22       25.07       29.06     44.05 o
  -4   7  22       11.43       75.02     29.14 o
  -3   7  22      112.24      128.18     33.11 o
  -2   7  22      534.64      632.29     62.57 o
  -1   7  22       24.22       22.00     43.71 o
   0   7  22       41.74       38.99     31.56 o
   1   7  22       26.17       34.52     32.76 o
   2   7  22      527.26      685.72     81.35 o
   3   7  22      110.80      131.00     43.80 o
   4   7  22       11.93        6.89     46.47 o
   5   7  22       26.39       81.12     31.62 o
   6   7  22       23.24        7.18     33.34 o
  -6   8  22        9.85       59.33     57.98 o
  -5   8  22       13.67       18.12     66.92 o
  -4   8  22       41.77       55.62     31.80 o
  -3   8  22      262.70      274.32     45.08 o
  -2   8  22       10.69       11.12     30.28 o
  -1   8  22       75.65      103.23     39.87 o
   0   8  22       39.52       60.08     41.76 o
   1   8  22       76.36      120.38     66.11 o
   2   8  22       10.42        4.44     32.87 o
   3   8  22      259.79      311.92    102.30 o
   4   8  22       41.50        0.88     38.89 o
   5   8  22       13.78        3.31     36.86 o
   6   8  22        9.20      -35.20     40.48 o
  -5   9  22       74.44      142.68     78.97 o
  -4   9  22       19.10       17.97     40.56 o
  -3   9  22        7.01       14.94     36.97 o
  -2   9  22       80.22      143.24     50.23 o
  -1   9  22      186.60      158.74     49.47 o
   0   9  22       79.54       70.37     52.84 o
   1   9  22      185.24      248.57     51.29 o
   2   9  22       83.40       72.64     38.16 o
   3   9  22        6.77       -6.82     45.32 o
   4   9  22       19.77       48.76     38.63 o
   5   9  22       74.77       91.98     42.42 o
  -4  10  22      112.86       90.76     58.13 o
  -3  10  22       32.34       38.85     47.79 o
  -2  10  22       12.50       46.04     37.84 o
  -1  10  22       25.48       82.97     72.19 o
   0  10  22      204.46      201.04     71.24 o
   1  10  22       24.56       65.10     50.27 o
   2  10  22       11.83       21.89     65.69 o
   3  10  22       33.33       40.88     57.27 o
   4  10  22      112.61      182.51     59.00 o
  -4  11  22       56.94       25.34     76.54 o
  -3  11  22      276.27      290.10     71.48 o
  -2  11  22        5.83       20.23     37.42 o
  -1  11  22      110.13      196.21     56.97 o
   0  11  22        3.92      119.61     59.24 o
   1  11  22      110.68      194.34     96.26 o
   2  11  22        5.40       79.63     39.15 o
   3  11  22      274.40      237.35     68.03 o
   4  11  22       56.65       34.42     64.55 o
  -2  12  22       45.26       92.22     50.15 o
  -1  12  22       12.11       41.07     65.67 o
   0  12  22        3.31       13.35     57.61 o
   1  12  22       12.69       47.30     51.72 o
   2  12  22       45.49       85.86     64.72 o
   1   0  23        0.12       10.42     18.03 o
   2   0  23      237.18      164.56     24.33 o
   3   0  23      254.23      229.79     34.43 o
   4   0  23        6.05      -10.25     37.09 o
   5   0  23       30.98       37.30     28.61 o
   6   0  23      166.48      119.65     31.44 o
   7   0  23       28.98       65.37     61.29 o
  -7   1  23        7.97       38.82     38.58 o
  -6   1  23       31.19       77.87     37.48 o
  -5   1  23       18.84       71.13     36.91 o
  -4   1  23       22.66       33.09     35.46 o
  -3   1  23      582.44      609.77     42.94 o
  -2   1  23       25.90       27.25     30.07 o
  -1   1  23      506.66      529.98     52.54 o
   0   1  23       84.59      173.97     48.33 o
   1   1  23      505.54      563.65     55.34 o
   2   1  23       21.65       33.53     19.53 o
   3   1  23      584.20      463.79     34.78 o
   4   1  23       22.43       43.00     35.13 o
   5   1  23       18.47        1.50     30.68 o
   6   1  23       30.36       26.98     45.31 o
   7   1  23        7.62       26.59     27.66 o
  -7   2  23       13.24       -7.30     46.27 o
  -6   2  23       90.64      124.51     43.13 o
  -5   2  23       25.81       60.92     26.20 o
  -4   2  23      414.22      374.05     47.97 o
  -3   2  23       82.34       93.72     49.56 o
  -2   2  23      101.67       78.35     68.98 o
  -1   2  23      608.52      628.36     56.01 o
   0   2  23       14.58        6.28     34.12 o
   1   2  23      603.66      630.11     54.08 o
   2   2  23      106.30       92.00     30.18 o
   3   2  23       85.55       94.74     25.00 o
   4   2  23      403.99      385.54     38.72 o
   5   2  23       27.12      -18.58     29.10 o
   6   2  23       87.95       98.60     70.68 o
   7   2  23       13.62       84.72     33.21 o
  -7   3  23       11.03       34.30     50.66 o
  -6   3  23       75.45       70.47     41.41 o
  -5   3  23        2.69       44.95     25.25 o
  -4   3  23       56.81       49.31     27.68 o
  -3   3  23      195.05      114.45     39.25 o
  -2   3  23       81.53      158.00     81.77 o
  -1   3  23      128.59      100.82     32.57 o
   0   3  23        2.22        3.32     27.38 o
   1   3  23      129.32      116.33     41.56 o
   2   3  23       83.43      130.16     30.72 o
   3   3  23      190.57      208.67     31.76 o
   4   3  23       56.78       -1.64     25.52 o
   5   3  23        2.63       20.61     24.98 o
   6   3  23       75.97       74.68     36.39 o
   7   3  23       12.09      -33.23     51.57 o
  -7   4  23        2.88      -49.77     52.65 o
  -6   4  23        3.86        7.30     41.79 o
  -5   4  23       55.31       45.29     32.66 o
  -4   4  23      123.65      101.52     37.56 o
  -3   4  23      328.65      374.09     61.65 o
  -2   4  23      142.57      187.54     37.14 o
  -1   4  23       94.08      220.17     38.31 o
   0   4  23      271.70      294.72     71.33 o
   1   4  23       89.58      216.22     68.98 o
   2   4  23      137.73      143.99     39.00 o
   3   4  23      326.35      284.25     41.08 o
   4   4  23      126.98      159.67     39.40 o
   5   4  23       56.07       86.68     24.64 o
   6   4  23        3.22       22.63     28.72 o
   7   4  23        3.07       -9.67     40.77 o
  -6   5  23       36.83       -0.05     41.40 o
  -5   5  23       97.94      120.05     53.86 o
  -4   5  23       71.30       88.88     33.20 o
  -3   5  23       56.14       37.66     45.09 o
  -2   5  23      270.28      352.60     48.20 o
  -1   5  23       11.74        3.25     42.61 o
   0   5  23      215.98      209.53     43.08 o
   1   5  23       11.18       44.75     30.62 o
   2   5  23      271.41      301.33     51.53 o
   3   5  23       51.86      163.47     46.77 o
   4   5  23       72.15       92.13     26.98 o
   5   5  23      100.06      126.71     45.00 o
   6   5  23       37.72       19.60     31.76 o
  -6   6  23        6.34       33.06     51.62 o
  -5   6  23        5.28       11.13     42.36 o
  -4   6  23       17.61       14.10     35.71 o
  -3   6  23       21.01       67.40     38.88 o
  -2   6  23      216.86      362.28     75.63 o
  -1   6  23      209.34      217.08     68.34 o
   0   6  23      422.06      505.24     79.61 o
   1   6  23      216.08      252.89     45.00 o
   2   6  23      217.83      370.44     54.73 o
   3   6  23       19.77       24.74     31.10 o
   4   6  23       17.87      100.75     33.00 o
   5   6  23        5.56       16.72     30.56 o
   6   6  23        6.54        7.95     35.53 o
  -6   7  23        0.73      -47.92     46.61 o
  -5   7  23      112.43      132.46     69.40 o
  -4   7  23       12.39        7.51     54.78 o
  -3   7  23      399.76      430.02     46.08 o
  -2   7  23      149.05      150.77     39.32 o
  -1   7  23      105.06      120.23     50.42 o
   0   7  23        0.38        4.05     31.96 o
   1   7  23      105.97      130.92     33.33 o
   2   7  23      152.20      202.87     80.27 o
   3   7  23      404.03      518.32     69.23 o
   4   7  23       12.80        5.34     36.20 o
   5   7  23      111.02       89.96     32.11 o
   6   7  23        0.81        4.72     34.77 o
  -5   8  23       41.53       54.60     71.34 o
  -4   8  23        7.17      -43.59     36.98 o
  -3   8  23      115.12       71.66     49.74 o
  -2   8  23      172.30      224.51     56.13 o
  -1   8  23       14.32      -16.85     36.13 o
   0   8  23        1.71       -9.78     29.03 o
   1   8  23       12.69       73.73     48.51 o
   2   8  23      170.11      151.09     66.90 o
   3   8  23      118.45       29.51     45.13 o
   4   8  23        7.40       59.92     45.68 o
   5   8  23       40.87       67.83     40.34 o
  -5   9  23        1.33        3.75     48.77 o
  -4   9  23       64.62       19.80     49.88 o
  -3   9  23       18.54       16.61     49.10 o
  -2   9  23       55.07      117.57     41.38 o
  -1   9  23       17.32       67.81     49.43 o
   0   9  23       60.44      303.02     82.65 o
   1   9  23       16.65       43.61     59.34 o
   2   9  23       56.18       63.78     87.95 o
   3   9  23       18.45       40.03     45.19 o
   4   9  23       64.34      109.27     47.72 o
   5   9  23        1.18       12.91     42.32 o
  -4  10  23       12.53      118.99     81.70 o
  -3  10  23       17.42        5.18     49.52 o
  -2  10  23       58.37      144.13     52.36 o
  -1  10  23       69.99      -33.31     86.93 o
   0  10  23        4.86      -32.28     39.00 o
   1  10  23       70.39      224.42     86.97 o
   2  10  23       59.98       70.67     54.11 o
   3  10  23       17.41       -2.73     51.15 o
   4  10  23       11.65       46.48     39.28 o
  -3  11  23       89.89      216.83     87.24 o
  -2  11  23      266.35      319.49    108.89 o
  -1  11  23       80.19      104.43     41.23 o
   0  11  23      146.18      129.39     49.22 o
   1  11  23       81.05       96.23    103.60 o
   2  11  23      262.85      242.31     52.99 o
   3  11  23       90.94      244.48     68.62 o
  -1  12  23       51.62       14.18     44.55 o
   0  12  23        2.25      -23.86     48.62 o
   1  12  23       50.88       39.83     45.77 o
   0   0  24       41.12      109.31     50.42 o
   1   0  24      948.98      865.70     69.89 o
   2   0  24      312.79      375.83     53.38 o
   3   0  24       16.70        8.54     35.25 o
   4   0  24      126.17       93.22     36.63 o
   5   0  24       26.27       19.68     26.38 o
   6   0  24       61.18       57.99     38.13 o
   7   0  24        9.78       46.30     37.62 o
  -7   1  24        4.34       29.21     37.07 o
  -6   1  24      121.02       95.11     43.78 o
  -5   1  24       54.76      119.03     56.09 o
  -4   1  24       21.65       38.65     33.44 o
  -3   1  24       20.05      -34.94     38.49 o
  -2   1  24       62.52       77.39     35.28 o
  -1   1  24      203.79      123.84     68.66 o
   0   1  24       10.87       71.58     58.27 o
   1   1  24      200.52      149.54     54.96 o
   2   1  24       62.78       74.82     56.22 o
   3   1  24       20.11      -58.87     39.25 o
   4   1  24       19.96       22.68     32.92 o
   5   1  24       52.43       41.79     28.05 o
   6   1  24      121.98       95.90     44.04 o
   7   1  24        4.76      -37.78     35.63 o
  -7   2  24        1.84      -26.32     90.17 o
  -6   2  24       14.99       33.77     41.05 o
  -5   2  24       45.91       30.68     39.15 o
  -4   2  24      120.81       92.87     32.21 o
  -3   2  24       75.94      126.96     39.53 o
  -2   2  24      604.84      748.58     70.29 o
  -1   2  24      875.79      947.31     94.90 o
   0   2  24        1.77       43.60     27.25 o
   1   2  24      890.68      861.41    123.26 o
   2   2  24      604.82      607.01     46.83 o
   3   2  24       74.28       65.95     25.86 o
   4   2  24      122.98       81.30     34.60 o
   5   2  24       47.07       57.83     27.08 o
   6   2  24       16.10       65.89     35.70 o
   7   2  24        2.34      -18.46     76.91 o
  -6   3  24      116.19      139.61     42.77 o
  -5   3  24       48.32       71.62     32.66 o
  -4   3  24       99.93       40.63     29.96 o
  -3   3  24       38.51       54.56     36.20 o
  -2   3  24       94.17      106.82     47.75 o
  -1   3  24       96.63      158.18     42.76 o
   0   3  24      943.13      941.49     72.84 o
   1   3  24       99.90       30.00     54.77 o
   2   3  24       94.30      108.02     38.36 o
   3   3  24       37.81       50.20     27.79 o
   4   3  24      100.78      103.35     25.83 o
   5   3  24       48.97       54.24     35.71 o
   6   3  24      118.14       82.53     44.73 o
  -6   4  24       33.33       43.33     43.08 o
  -5   4  24       59.69       36.69     35.90 o
  -4   4  24       36.03       66.00     30.29 o
  -3   4  24      423.75      467.10     54.25 o
  -2   4  24      395.31      437.81     55.88 o
  -1   4  24       51.68       20.28     38.74 o
   0   4  24       51.94       73.00     67.16 o
   1   4  24       52.83        7.84     41.06 o
   2   4  24      400.78      448.35     59.51 o
   3   4  24      424.79      473.45     41.15 o
   4   4  24       35.20      -26.08     50.98 o
   5   4  24       59.88      108.64     34.65 o
   6   4  24       32.74       86.13     46.93 o
  -6   5  24       98.25      152.57     38.79 o
  -5   5  24       26.99       39.42     42.35 o
  -4   5  24       96.99      123.07     33.98 o
  -3   5  24      339.93      277.24     76.10 o
  -2   5  24      108.99      202.43     44.82 o
  -1   5  24      177.98      222.66     40.70 o
   0   5  24       76.72      146.12    133.10 o
   1   5  24      172.98      113.19     42.83 o
   2   5  24      112.98      163.37     47.01 o
   3   5  24      338.01      303.53     70.03 o
   4   5  24       96.61       35.94     35.71 o
   5   5  24       26.67       38.18     37.34 o
   6   5  24       97.22       50.66     39.04 o
  -6   6  24       61.79      115.49     51.44 o
  -5   6  24       77.52      101.88     40.19 o
  -4   6  24      163.31      236.78     44.74 o
  -3   6  24        1.75       56.15     36.76 o
  -2   6  24       14.14       -1.95     33.64 o
  -1   6  24       12.79       27.07     38.51 o
   0   6  24       19.27       41.85     35.36 o
   1   6  24       13.74       41.86     36.35 o
   2   6  24       13.38       58.12     46.84 o
   3   6  24        1.32       -8.28     28.21 o
   4   6  24      163.80      112.07     26.76 o
   5   6  24       75.80      120.45     37.95 o
   6   6  24       61.34       64.31     49.22 o
  -5   7  24       25.23        8.81     49.88 o
  -4   7  24       11.69       40.28     34.47 o
  -3   7  24       33.68       16.25     34.48 o
  -2   7  24      114.06       59.43     47.98 o
  -1   7  24      344.55      277.96     43.95 o
   0   7  24      134.80      152.70     45.68 o
   1   7  24      350.75      450.91     58.97 o
   2   7  24      112.74      141.77     46.42 o
   3   7  24       32.74       40.13     34.55 o
   4   7  24       11.14       48.67     37.27 o
   5   7  24       25.08       51.48     38.40 o
  -5   8  24       38.61       83.29     49.98 o
  -4   8  24       48.50      -30.77     78.80 o
  -3   8  24      102.09      155.11     50.09 o
  -2   8  24       48.74       70.54     78.75 o
  -1   8  24       39.30       60.19     75.38 o
   0   8  24       20.67       85.95     42.18 o
   1   8  24       38.69       70.39     45.65 o
   2   8  24       50.27      169.00    147.65 o
   3   8  24      100.14      214.38    123.99 o
   4   8  24       48.19       -9.72     71.07 o
   5   8  24       40.85       -2.51     68.46 o
  -4   9  24       60.24       82.38     68.10 o
  -3   9  24        4.12       37.17     52.61 o
  -2   9  24        5.04       40.48     49.91 o
  -1   9  24       29.33       40.19     41.72 o
   0   9  24        2.44       33.77     41.63 o
   1   9  24       27.66       61.88     74.03 o
   2   9  24        4.82      -19.96     49.04 o
   3   9  24        4.58      108.79     49.49 o
   4   9  24       59.04       27.77     54.40 o
  -3  10  24        1.73      -49.30     53.86 o
  -2  10  24       48.14      235.28     58.27 o
  -1  10  24       76.19      100.76     47.99 o
   0  10  24       44.75       49.60     65.76 o
   1  10  24       77.96       57.50     43.91 o
   2  10  24       47.89       70.78     56.60 o
   3  10  24        1.79      -25.59     54.64 o
  -2  11  24       36.12       40.73    115.55 o
  -1  11  24       23.96       56.88     48.75 o
   0  11  24       86.34      228.94     65.14 o
   1  11  24       23.37       40.83     52.43 o
   2  11  24       37.01       11.70     63.53 o
   1   0  25        9.78        8.33     28.07 o
   2   0  25       34.29       35.77     26.52 o
   3   0  25       62.93       16.96     27.94 o
   4   0  25        8.54       14.39     25.93 o
   5   0  25        0.08       65.23     37.80 o
   6   0  25       21.63       61.47     41.28 o
  -6   1  25       40.31       74.30     44.99 o
  -5   1  25       38.42       16.05     63.29 o
  -4   1  25       85.72      118.14     29.10 o
  -3   1  25       55.89       35.52     29.17 o
  -2   1  25      247.81      305.13     51.80 o
  -1   1  25      507.19      460.08     47.84 o
   0   1  25       17.51        7.18     27.84 o
   1   1  25      501.83      538.47     80.57 o
   2   1  25      246.54      241.71     45.20 o
   3   1  25       53.94       88.58     39.38 o
   4   1  25       84.54       77.20     30.79 o
   5   1  25       39.43       47.59     37.84 o
   6   1  25       39.36      -44.67     56.81 o
  -6   2  25       98.68       97.33     43.63 o
  -5   2  25      128.05      111.69     37.51 o
  -4   2  25        1.14        0.03     31.61 o
  -3   2  25      115.52       99.15     45.17 o
  -2   2  25        6.18      -23.34     44.82 o
  -1   2  25      610.39      504.92     56.95 o
   0   2  25        7.48      -16.69     26.71 o
   1   2  25      601.37      602.14     60.86 o
   2   2  25        6.12        3.13     27.96 o
   3   2  25      114.82      126.20     32.08 o
   4   2  25        1.64       -1.19     25.98 o
   5   2  25      126.80      183.84    102.74 o
   6   2  25       99.19       83.59     48.58 o
  -6   3  25       33.35       45.87     42.95 o
  -5   3  25       21.12      -21.77     30.32 o
  -4   3  25       66.64       32.85     26.19 o
  -3   3  25        3.99       35.60     31.93 o
  -2   3  25      168.37      181.80     38.14 o
  -1   3  25      277.23      252.27     66.26 o
   0   3  25       23.19       55.75     34.97 o
   1   3  25      279.15      241.61     53.89 o
   2   3  25      171.12      216.03     43.29 o
   3   3  25        3.41        2.34     26.77 o
   4   3  25       68.45      109.02     43.08 o
   5   3  25       21.21       61.96     41.32 o
   6   3  25       34.62      124.68     44.04 o
  -6   4  25        9.62       40.19     37.30 o
  -5   4  25       41.78       56.75     42.29 o
  -4   4  25       31.37      112.72     36.16 o
  -3   4  25       37.91      -18.60     33.05 o
  -2   4  25      355.34      409.53     57.63 o
  -1   4  25      340.82      450.19     87.27 o
   0   4  25      406.54      435.15    125.37 o
   1   4  25      341.51      370.87     45.63 o
   2   4  25      358.77      411.01     60.04 o
   3   4  25       37.66      116.08     31.21 o
   4   4  25       30.06       42.59     39.01 o
   5   4  25       42.31      -59.25     39.50 o
   6   4  25        9.30      -24.26     54.00 o
  -6   5  25        7.83       17.60     50.70 o
  -5   5  25       56.51       79.08     41.67 o
  -4   5  25       73.54      128.78     41.08 o
  -3   5  25       25.28      -24.60     61.49 o
  -2   5  25       48.94       75.60     39.86 o
  -1   5  25      118.46       88.92     33.14 o
   0   5  25        5.04       19.64     45.53 o
   1   5  25      118.81      114.28     43.16 o
   2   5  25       51.59      125.07     63.04 o
   3   5  25       24.76       67.93     66.92 o
   4   5  25       72.89       64.74     29.96 o
   5   5  25       56.73       79.82     45.43 o
   6   5  25        8.97       23.24     44.23 o
  -5   6  25       76.99      100.12     45.86 o
  -4   6  25       62.95       57.40     32.17 o
  -3   6  25        1.73       -8.86     27.55 o
  -2   6  25       35.59      -25.46     38.10 o
  -1   6  25       75.31       85.54     50.86 o
   0   6  25       40.39       20.76     39.17 o
   1   6  25       74.63       67.90     44.31 o
   2   6  25       33.13      108.16     50.20 o
   3   6  25        1.77       31.74     59.46 o
   4   6  25       63.43       44.53     31.74 o
   5   6  25       77.55      107.60     41.62 o
  -5   7  25       13.26       13.30     42.83 o
  -4   7  25        4.88       10.03     46.16 o
  -3   7  25       18.26        8.93     36.12 o
  -2   7  25       66.87       53.60     48.84 o
  -1   7  25       35.90      102.66     41.48 o
   0   7  25       80.30       80.27     38.41 o
   1   7  25       37.30       53.46     85.82 o
   2   7  25       66.68       26.99     49.94 o
   3   7  25       17.38       50.24     78.06 o
   4   7  25        4.76      -33.59     43.52 o
   5   7  25       12.71      -22.50     40.67 o
  -4   8  25       14.08      114.51     91.59 o
  -3   8  25       12.16       14.49     50.36 o
  -2   8  25       26.68       15.52     71.14 o
  -1   8  25        0.02      -20.72     42.30 o
   0   8  25       87.00      128.46     42.85 o
   1   8  25        0.07       41.22     52.02 o
   2   8  25       26.15      108.35     66.94 o
   3   8  25       12.35       -6.30     48.98 o
   4   8  25       14.36       74.58     62.01 o
  -3   9  25       11.69      -47.36     33.74 o
  -2   9  25       39.21       57.54     58.33 o
  -1   9  25      111.13      107.63     44.44 o
   0   9  25        0.04       38.76     43.66 o
   1   9  25      109.80       87.98     58.84 o
   2   9  25       39.08       74.44     51.95 o
   3   9  25       10.96      -24.15     38.56 o
   4   9  25       14.57       20.28     52.51 o
  -3  10  25        0.29      -12.55     59.33 o
  -2  10  25        6.84       -5.18     59.75 o
  -1  10  25        3.64      -10.65     52.95 o
   0  10  25       98.60      151.67     58.53 o
   1  10  25        3.32       56.10     42.22 o
   2  10  25        6.56       33.28     56.59 o
   3  10  25        0.17      -55.99     56.90 o
  -1  11  25       30.48      128.14     47.76 o
   0  11  25        9.88      112.52     61.22 o
   1  11  25       32.68       57.88     72.37 o
   0   0  26       65.83       13.60     57.94 o
   1   0  26       15.34        8.09     41.70 o
   2   0  26      160.02       98.50     89.41 o
   3   0  26       19.41       40.13     50.76 o
   4   0  26       75.83      125.46     57.83 o
   5   0  26        8.20       30.69     39.14 o
   6   0  26       18.85       22.54     39.16 o
  -6   1  26       64.99      105.57     44.70 o
  -5   1  26       24.30       60.16     28.60 o
  -4   1  26       22.89       41.76     44.28 o
  -3   1  26      226.85      123.21     35.87 o
  -2   1  26       22.82       62.42     39.99 o
  -1   1  26      105.48      131.64     90.85 o
   0   1  26        4.32       -7.76     62.40 o
   1   1  26      103.39      113.49     47.57 o
   2   1  26       22.24       56.66     70.26 o
   3   1  26      223.25      137.52     57.24 o
   4   1  26       24.55       15.50     41.48 o
   5   1  26       22.66       36.72     40.31 o
   6   1  26       63.72       74.62     57.79 o
  -6   2  26       54.43       23.75     36.62 o
  -5   2  26       36.17       37.38     34.56 o
  -4   2  26       25.98       55.46     93.97 o
  -3   2  26       53.32       64.71     39.15 o
  -2   2  26      619.00      574.66    110.32 o
  -1   2  26       45.32       56.69    101.18 o
   0   2  26        0.27        7.74     39.17 o
   1   2  26       44.95       77.37     40.04 o
   2   2  26      621.04      596.74     74.58 o
   3   2  26       54.77       62.48     42.23 o
   4   2  26       26.68       85.22     47.34 o
   5   2  26       36.59       53.02     47.72 o
   6   2  26       52.88       84.96     40.75 o
  -6   3  26        2.96       88.45     41.17 o
  -5   3  26      145.61      205.39     43.55 o
  -4   3  26       33.42       30.80     47.72 o
  -3   3  26        4.94       76.64     42.79 o
  -2   3  26       54.89       25.19     29.29 o
  -1   3  26      244.18      234.87     94.58 o
   0   3  26       82.26      150.07     47.43 o
   1   3  26      250.30      230.52     43.41 o
   2   3  26       53.73       -0.55     35.29 o
   3   3  26        4.60       -7.46     39.59 o
   4   3  26       33.77       67.31     46.44 o
   5   3  26      146.72      245.06     54.32 o
   6   3  26        3.11       38.91     86.26 o
  -5   4  26       11.93       12.06     40.46 o
  -4   4  26      113.19      127.72     34.06 o
  -3   4  26      102.85      112.84     77.38 o
  -2   4  26       94.79       82.98     73.54 o
  -1   4  26       86.32       80.36     38.69 o
   0   4  26        3.90      -13.56     57.27 o
   1   4  26       87.11      115.87     35.97 o
   2   4  26       94.26      144.03     40.21 o
   3   4  26      105.55      143.81     42.00 o
   4   4  26      113.92      145.18     68.20 o
   5   4  26       11.62       26.68     33.44 o
  -5   5  26       34.49      105.67     48.76 o
  -4   5  26       34.45       36.73     39.50 o
  -3   5  26       82.97       89.33     45.05 o
  -2   5  26       75.82      103.71     43.94 o
  -1   5  26       61.86      106.40     53.62 o
   0   5  26        7.29       42.19     59.33 o
   1   5  26       58.75      112.41     70.65 o
   2   5  26       76.35        7.69     74.82 o
   3   5  26       85.43      102.73     49.10 o
   4   5  26       34.58      -14.34     34.34 o
   5   5  26       33.27      -58.48     46.27 o
  -5   6  26       56.29       87.39     89.92 o
  -4   6  26       10.80       35.31     35.48 o
  -3   6  26       33.08      146.91     64.24 o
  -2   6  26      204.51      322.74     82.46 o
  -1   6  26       93.18      133.06     45.59 o
   0   6  26        0.74       11.52     45.53 o
   1   6  26       93.48       88.91     44.44 o
   2   6  26      200.47      329.39     63.76 o
   3   6  26       31.34      103.72     40.72 o
   4   6  26       10.49       34.46     62.70 o
   5   6  26       55.33        8.93     58.74 o
  -4   7  26       37.69       50.03     78.11 o
  -3   7  26       55.93       98.92     44.04 o
  -2   7  26      102.09       75.88     74.70 o
  -1   7  26       23.78      154.46     58.11 o
   0   7  26        3.88       48.44     37.39 o
   1   7  26       24.45       80.28     86.34 o
   2   7  26      105.39      114.57     70.06 o
   3   7  26       55.29       89.58     49.73 o
   4   7  26       36.16       64.59     65.50 o
  -4   8  26       27.35       12.59     54.27 o
  -3   8  26        7.55       46.30     59.33 o
  -2   8  26       34.69       35.31     51.07 o
  -1   8  26       21.28       60.77     42.56 o
   0   8  26        0.16       70.14     68.44 o
   1   8  26       20.34       80.66     85.47 o
   2   8  26       35.01       36.61     75.66 o
   3   8  26        7.58       20.95     37.58 o
   4   8  26       27.94       74.46     46.96 o
  -3   9  26       17.60       13.91     47.15 o
  -2   9  26      121.46      214.17     54.71 o
  -1   9  26       17.36      106.75     48.87 o
   0   9  26       47.41       13.31     62.40 o
   1   9  26       17.77       31.78     54.63 o
   2   9  26      118.95      172.01    119.18 o
   3   9  26       18.12       81.10     47.88 o
  -1  10  26        6.81       48.03     69.42 o
   0  10  26       15.71       75.48     61.88 o
   1  10  26        6.85       34.41     59.80 o
   1   0  27       70.40       37.73     32.50 o
   2   0  27       32.96       79.19     38.19 o
   3   0  27      310.36      315.77     66.53 o
   4   0  27       20.71       30.78     37.32 o
   5   0  27       32.83       56.32     34.71 o
  -5   1  27      112.50      181.27     80.67 o
  -4   1  27       36.50       65.11     39.27 o
  -3   1  27      104.25      140.33     49.78 o
  -2   1  27       89.43       42.01     41.41 o
  -1   1  27        9.76       75.49     68.74 o
   0   1  27        0.09       -7.05     88.45 o
   1   1  27       10.00      119.97     59.50 o
   2   1  27       85.60      135.07     38.70 o
   3   1  27      105.06       69.80     51.69 o
   4   1  27       36.15       71.28     43.77 o
   5   1  27      113.08       98.02     34.78 o
  -5   2  27       24.35       24.73     62.80 o
  -4   2  27       32.51       28.06     28.75 o
  -3   2  27       22.02       45.28     32.60 o
  -2   2  27       20.92       24.02     32.47 o
  -1   2  27       31.80       61.66     40.87 o
   0   2  27        0.75       21.63     38.64 o
   1   2  27       30.77       27.78     31.12 o
   2   2  27       21.44      136.29     48.20 o
   3   2  27       20.63       35.21     38.86 o
   4   2  27       34.78       13.97     26.88 o
   5   2  27       23.94       43.46     44.66 o
  -5   3  27       30.92       52.20     47.58 o
  -4   3  27       27.41       24.58     30.49 o
  -3   3  27       34.27        1.72     37.24 o
  -2   3  27       49.30      -30.77     32.03 o
  -1   3  27       27.85       -5.21     39.90 o
   0   3  27      214.04      234.16     46.89 o
   1   3  27       28.24       26.57     32.62 o
   2   3  27       47.18       54.28     75.75 o
   3   3  27       32.95       52.60     41.05 o
   4   3  27       27.97       14.08     33.89 o
   5   3  27       29.63       91.49     56.93 o
  -5   4  27       60.97       34.49     47.59 o
  -4   4  27       54.46       64.98     36.92 o
  -3   4  27       71.04      140.86     37.57 o
  -2   4  27       48.53       76.08     48.21 o
  -1   4  27      332.89      358.60     73.97 o
   0   4  27       51.06       79.27     43.65 o
   1   4  27      335.86      436.75     64.43 o
   2   4  27       48.91       61.36     42.20 o
   3   4  27       68.41       38.34     44.56 o
   4   4  27       52.97       80.35     69.49 o
   5   4  27       60.82      120.09     61.89 o
  -5   5  27       38.07       73.53     50.33 o
  -4   5  27       33.59       44.57     35.93 o
  -3   5  27       19.36       52.85     48.23 o
  -2   5  27       88.82      130.43     60.78 o
  -1   5  27       98.70      161.53     65.28 o
   0   5  27        1.10       81.73     37.97 o
   1   5  27       96.69      154.02     41.40 o
   2   5  27       89.66      154.19    100.33 o
   3   5  27       18.38       18.49     48.80 o
   4   5  27       33.54      104.92     49.00 o
   5   5  27       37.27       50.16     46.20 o
  -4   6  27        5.76       51.54     44.11 o
  -3   6  27       16.38       97.06     54.91 o
  -2   6  27       27.95       29.90     50.40 o
  -1   6  27        6.58      -10.20     36.63 o
   0   6  27        1.17        1.54     44.81 o
   1   6  27        7.79       54.76     39.09 o
   2   6  27       28.16      -32.31     40.78 o
   3   6  27       17.65       -1.40     44.27 o
   4   6  27        5.70       42.25     62.20 o
  -4   7  27        1.46      107.45     82.28 o
  -3   7  27       13.34       12.76     45.31 o
  -2   7  27        4.27       76.05     63.11 o
  -1   7  27       21.74       49.02     42.25 o
   0   7  27       58.22      -12.53     61.62 o
   1   7  27       20.99       -4.03     43.51 o
   2   7  27        4.33       85.29     53.94 o
   3   7  27       14.70       10.86     44.08 o
   4   7  27        1.67        3.58     49.44 o
  -3   8  27       12.75       66.10     45.20 o
  -2   8  27       85.77      136.09     54.12 o
  -1   8  27       21.15       63.40     43.28 o
   0   8  27        2.96       41.73     44.56 o
   1   8  27       20.34       52.28     35.82 o
   2   8  27       85.25      136.67     97.80 o
   3   8  27       13.32       11.12     41.06 o
  -2   9  27       46.09       50.86     46.31 o
  -1   9  27       25.99       27.62     58.75 o
   0   9  27        9.45       37.86     53.99 o
   1   9  27       26.58       19.40     49.18 o
   2   9  27       47.66       76.67     55.34 o
   0   0  28      227.57      172.15     54.70 o
   1   0  28      105.22      100.79     43.54 o
   2   0  28       19.77       34.62     33.53 o
   3   0  28      557.34      526.93     58.23 o
   4   0  28        6.84      -24.26     27.01 o
   5   0  28        1.18       24.22     42.21 o
  -5   1  28       18.98       76.91     51.09 o
  -4   1  28       12.50       58.74     64.32 o
  -3   1  28       15.90       50.76     64.98 o
  -2   1  28      240.68      195.69     41.38 o
  -1   1  28      195.05      151.09     50.05 o
   0   1  28        1.50       -6.01     33.27 o
   1   1  28      197.73      210.21     51.21 o
   2   1  28      244.38      265.23     56.58 o
   3   1  28       16.59       17.02     33.12 o
   4   1  28       12.44       47.19     51.67 o
   5   1  28       19.50       31.29     43.83 o
  -5   2  28       26.55       49.06     69.35 o
  -4   2  28       14.25      -30.27     33.29 o
  -3   2  28      167.53      119.93     65.20 o
  -2   2  28       61.48       86.89     49.31 o
  -1   2  28      123.76      185.15     48.28 o
   0   2  28      182.18      184.66     45.63 o
   1   2  28      128.41      178.14     52.19 o
   2   2  28       62.06       51.56     33.63 o
   3   2  28      165.27      128.18     48.81 o
   4   2  28       13.29       55.71     40.29 o
   5   2  28       27.80      116.66    143.98 o
  -5   3  28       24.74       42.66     82.95 o
  -4   3  28       30.95       23.92     30.73 o
  -3   3  28       19.56       55.31     37.68 o
  -2   3  28      137.21      127.23     47.54 o
  -1   3  28       49.35       16.55     49.49 o
   0   3  28       11.19       16.45     34.62 o
   1   3  28       47.78       47.30     43.57 o
   2   3  28      133.48      182.68     44.75 o
   3   3  28       19.10       17.27     29.78 o
   4   3  28       29.80       65.91     47.37 o
   5   3  28       24.30       15.17    109.06 o
  -4   4  28       38.83       61.16     31.49 o
  -3   4  28       21.35       12.01     32.93 o
  -2   4  28       56.20       36.32     51.14 o
  -1   4  28       43.77       15.52     71.27 o
   0   4  28        3.35      -60.15     40.10 o
   1   4  28       42.54       73.00     46.42 o
   2   4  28       58.01       49.66     50.48 o
   3   4  28       21.13       38.40     42.07 o
   4   4  28       39.19      -11.85     47.79 o
  -4   5  28       38.18       54.06     58.10 o
  -3   5  28       43.89       13.03     63.11 o
  -2   5  28       74.40      118.29     73.37 o
  -1   5  28       63.32       88.64     39.86 o
   0   5  28      111.27      118.26     59.63 o
   1   5  28       62.96       70.47     37.93 o
   2   5  28       74.63      110.93     48.06 o
   3   5  28       43.21      -11.27     75.66 o
   4   5  28       38.78       76.51     71.85 o
  -3   6  28       50.47      172.33     47.74 o
  -2   6  28       44.40       24.08     56.54 o
  -1   6  28       16.08      -15.00     48.21 o
   0   6  28        8.27       26.95     80.32 o
   1   6  28       16.01       91.08     95.08 o
   2   6  28       45.70      -13.10    127.35 o
   3   6  28       49.90      129.25     66.18 o
  -3   7  28        5.47       60.80     40.54 o
  -2   7  28       43.83       30.63     89.82 o
  -1   7  28        6.43       36.90     45.58 o
   0   7  28        0.08      -39.68     38.54 o
   1   7  28        5.88       29.46     68.61 o
   2   7  28       45.57      162.37     63.72 o
   3   7  28        5.39       31.06     38.84 o
  -2   8  28       42.40       37.81     45.63 o
  -1   8  28       38.72       30.42    102.36 o
   0   8  28        0.29       35.29     44.08 o
   1   8  28       39.42       71.04     55.77 o
   2   8  28       42.10       60.42     74.19 o
   1   0  29      181.03      182.52     57.69 o
   2   0  29       78.42       27.43     44.63 o
   3   0  29      167.42      202.95     91.91 o
   4   0  29       11.98       -9.94     62.45 o
  -4   1  29        0.76       42.80     65.22 o
  -3   1  29       60.65       78.52     58.28 o
  -2   1  29      372.24      427.60     48.55 o
  -1   1  29       75.15      115.85     46.23 o
   0   1  29      130.06       71.69     46.97 o
   1   1  29       71.67       99.76     64.14 o
   2   1  29      369.97      237.55     53.96 o
   3   1  29       57.73       -2.88     37.02 o
   4   1  29        0.66       56.88     43.77 o
  -4   2  29       16.10       -2.45     34.86 o
  -3   2  29       33.95       41.28     67.83 o
  -2   2  29      250.05      298.97     55.54 o
  -1   2  29       26.80       66.81     49.33 o
   0   2  29        7.10       18.25     37.10 o
   1   2  29       27.30        6.64     39.44 o
   2   2  29      250.88      284.96     56.42 o
   3   2  29       35.95      101.74     58.00 o
   4   2  29       15.94      -11.47     28.38 o
  -4   3  29       32.32       37.06     41.93 o
  -3   3  29       32.21       60.53     39.94 o
  -2   3  29      128.30      122.51     49.78 o
  -1   3  29       97.04       82.57     41.85 o
   0   3  29       85.17       81.06     86.80 o
   1   3  29       99.98       58.31     91.02 o
   2   3  29      127.06      133.63     41.79 o
   3   3  29       30.70      127.85     46.04 o
   4   3  29       33.53       44.28     35.22 o
  -4   4  29       16.76       41.01     72.15 o
  -3   4  29       13.79       50.04     55.06 o
  -2   4  29      198.75      312.31     54.36 o
  -1   4  29       73.21       99.28     55.53 o
   0   4  29        9.34       -2.78     63.26 o
   1   4  29       72.20       52.93     39.51 o
   2   4  29      197.73      192.94     47.85 o
   3   4  29       14.09       78.91    137.69 o
   4   4  29       16.44        7.02     63.88 o
  -3   5  29      172.83      183.32     64.73 o
  -2   5  29        2.73      -48.43     69.22 o
  -1   5  29      152.37      261.77     52.91 o
   0   5  29        2.05      -69.83     46.55 o
   1   5  29      151.64      101.82     92.57 o
   2   5  29        3.05       32.90     61.25 o
   3   5  29      171.63      153.52     87.44 o
  -3   6  29       77.56       82.59     33.64 o
  -2   6  29       32.57       52.33     47.13 o
  -1   6  29       39.82       74.76     55.42 o
   0   6  29       60.26      117.39     43.60 o
   1   6  29       40.53       60.76     41.47 o
   2   6  29       34.09       78.07     81.38 o
   3   6  29       77.61      118.98     62.70 o
  -2   7  29      145.98       46.09     58.15 o
  -1   7  29        6.07       43.42     42.35 o
   0   7  29       51.88       57.03     50.45 o
   1   7  29        5.64       -6.71     40.26 o
   2   7  29      147.81      117.28     54.92 o
   0   0  30      672.66      760.50    108.06 o
   1   0  30       72.61       -8.43     38.35 o
   2   0  30        0.44      -22.26     40.46 o
   3   0  30       60.65       82.37     38.69 o
   4   0  30       17.00       50.44     40.40 o
  -3   1  30        4.39       64.18     36.83 o
  -2   1  30       11.74      -47.16     31.44 o
  -1   1  30       13.76      -26.51     44.78 o
   0   1  30      226.74      206.73     59.60 o
   1   1  30       14.13       20.18     38.67 o
   2   1  30       12.14       41.89     46.86 o
   3   1  30        4.81       45.36     56.59 o
  -3   2  30        5.83      -60.12     51.25 o
  -2   2  30       98.47      148.27     81.85 o
  -1   2  30       96.82      176.83     95.59 o
   0   2  30      130.26      194.19     62.57 o
   1   2  30       98.34       64.97     48.45 o
   2   2  30      100.19       98.14     50.49 o
   3   2  30        6.20      107.54     51.27 o
  -3   3  30       32.02       37.67     59.18 o
  -2   3  30       76.55      159.07     40.51 o
  -1   3  30        5.19      123.34     53.74 o
   0   3  30        0.23        7.48     43.70 o
   1   3  30        5.78       24.86     41.71 o
   2   3  30       76.92       39.58     80.84 o
   3   3  30       33.21       58.17     65.93 o
  -3   4  30       54.94      109.98     50.90 o
  -2   4  30        5.90       91.77     49.24 o
  -1   4  30       83.11      136.59     41.82 o
   0   4  30       20.52       74.76     55.55 o
   1   4  30       80.90      127.49     59.53 o
   2   4  30        5.91       -2.72     32.88 o
   3   4  30       54.75       99.23     52.21 o
  -2   5  30       54.66       33.04     42.42 o
  -1   5  30       99.66      120.04     75.49 o
   0   5  30        1.33       27.48     75.65 o
   1   5  30       98.07      108.67     60.17 o
   2   5  30       55.38      -43.91     71.54 o
  -1   6  30       11.42      -53.14     54.35 o
   0   6  30        9.31       10.71     41.47 o
   1   6  30       11.15      -11.86     44.87 o
   1   0  31      251.25      220.22     62.03 o
   2   0  31       47.57       83.36     63.43 o
   3   0  31      130.30      122.32     43.09 o
  -3   1  31        8.52       33.90     82.53 o
  -2   1  31       44.48      -21.51     64.44 o
  -1   1  31       12.81      -30.78     44.51 o
   0   1  31      132.01      161.03     43.16 o
   1   1  31       12.96       -3.56     39.06 o
   2   1  31       45.28       12.28     41.51 o
   3   1  31        8.70       38.10     45.49 o
  -2   2  31        5.47       49.16     46.10 o
  -1   2  31       93.51       77.40     50.58 o
   0   2  31       51.71       44.20     95.89 o
   1   2  31       95.57       42.84     54.54 o
   2   2  31        4.98      141.72     56.68 o
  -2   3  31        0.53       21.91     61.71 o
  -1   3  31       53.92       56.60     42.79 o
   0   3  31       16.11       20.44     46.06 o
   1   3  31       53.74      114.05     51.68 o
   2   3  31        0.46        0.20     50.39 o
  -1   4  31       29.86       50.61     55.84 o
   0   4  31        7.77      113.61     56.98 o
   1   4  31       31.97       31.53     48.26 o
   0   5  31        1.23       10.06     49.17 o
   0   0  32      349.95      310.92     91.69 o
   1   0  32        2.52       16.62     37.40 o
  -1   1  32       11.66       60.62     49.54 o
   0   1  32        4.06       73.97    131.23 o
   1   1  32       11.53      119.92     49.09 o
  -1   2  32       52.25       39.42     97.51 o
   0   2  32      129.85      164.88     54.79 o
   1   2  32       53.13       20.84     53.11 o
 
